# Supplementary material for: Jasmonate Modulates Strawberry Susceptibility to Anthracnose by Activating SnRK2.1 to Regulate the WRKY50‐JAZ5 Module
Source: Plant Biotechnol J. 2025 Dec 12;24(4):2350–71. doi: 10.1111/pbi.70492 (PMC13140450; doi:10.1111/pbi.70492)
Supplement: Supplementary file 2 — Data S1: pbi70492‐sup‐0002‐DataS1‐S7.xlsx. [file PBI-24-2350-s001.xlsx]

## Sheet: Supplemental Data set S1
Supplemental Data set S1.All differentially expressed genes (DEGs) in strawberry seedlings induced by anthracnose infection
gene_id	CK2d_1_fpkm	CK2d_2_fpkm	T2d_1_fpkm	T2d_2_fpkm	T3d_1_fpkm	T3d_2_fpkm	T2dvsCK2d_log2FoldChange	T3dvsCK2d_log2FoldChange	T2dvsCK2d_pvalue	T3dvsCK2d_pvalue	T2dvsCK2d_padj	T3dvsCK2d_padj	gene_description
FvH4_4g10610	1.87756	2.5493	1507.75	1598.18	15619.1	13994.6	9.52389	12.6793	0	0	0	0	- && Q9M2U5.1 RecName: Full=Endochitinase EP3; AltName: Full=Chitinase class IV; Short=AtchitIV; AltName: Full=Protein HOMOLOG OF CARROT EP3-3 CHITINASE; Short=AtEP3; Flags: Precursor && PF00182:Chitinase class I
FvH4_3g28370	1.13104	0.725733	1952.08	1722.28	10567.9	9765.23	11.0388	13.409	0	0	0	0	- && A7PQW3.2 RecName: Full=Glucan endo-1,3-beta-glucosidase; AltName: Full=(1->3)-beta-glucan endohydrolase; Short=(1->3)-beta-glucanase; AltName: Full=Beta-1,3-endoglucanase; Flags: Precursor && PF00332:Glycosyl hydrolases family 17
FvH4_3g04670	2.4992	2.43665	1629.92	1323.8	7040.57	8716.95	9.30122	11.6193	0	0	0	0	- && P43309.1 RecName: Full=Polyphenol oxidase, chloroplastic; Short=PPO; AltName: Full=Catechol oxidase; Flags: Precursor && PF12143:Protein of unknown function (DUF_B2219)|PF00264:Common central domain of tyrosinase|PF12142:Polyphenol oxidase middle domain
FvH4_3g05950	0.862297	0.9329	1452.16	1712.04	14060.9	13341.6	10.8574	13.8735	0	0	0	0	- && P29062.1 RecName: Full=Pathogenesis-related protein PR-4A; Flags: Precursor && PF00967:Barwin family
FvH4_6g11440	2.66149	2.95925	2263.63	2080.38	2575.87	2613.77	9.66835	9.82725	0	0	0	0	- && Q6Q3H3.1 RecName: Full=(-)-germacrene D synthase && PF03936:Terpene synthase family, metal binding domain|PF01397:Terpene synthase, N-terminal domain
FvH4_1g08540	21.1442	22.1886	1436.12	1443.06	7998.11	8132.81	6.12988	8.51801	0	0	0	0	- && Q9ZRA4.1 RecName: Full=Auxin-binding protein ABP19a; Flags: Precursor && PF00190:Cupin
FvH4_7g31470	0.530642	0.347782	388.314	446.853	2445.84	2780.53	9.98195	12.5293	0	0	0	0	- && O04847.2 RecName: Full=Deacetoxyvindoline 4-hydroxylase && PF03171:2OG-Fe(II) oxygenase superfamily|PF14226:non-haem dioxygenase in morphine synthesis N-terminal
FvH4_3g11580	14.6579	15.9332	1048.15	1095.93	1835.03	2211.95	6.20687	7.02562	0	0	0	0	- && I7C6E8.1 RecName: Full=Beta-amyrin 28-oxidase; AltName: Full=Cytochrome P450 CYP716A52v2 && PF00067:Cytochrome P450
FvH4_4g19061	29.995	34.3399	2196.81	2299.12	4569.09	5523.33	6.20233	7.27129	0	0	0	0	- && O50001.1 RecName: Full=Major allergen Pru ar 1; AltName: Allergen=Pru ar 1 && PF00407:Pathogenesis-related protein Bet v I family
FvH4_4g35841	2.30899	2.15635	774.536	797.458	2008.08	2048.32	8.53717	9.80666	0	0	0	0	- && O49133.1 RecName: Full=D-galacturonate reductase; Short=FaGalUR; AltName: Full=Aldo-keto reductase 2 && PF00248:Aldo/keto reductase family
FvH4_6g38760	2.87102	3.62892	1168.87	1248.31	2973.43	3056.89	8.6102	9.8313	0	0	0	0	- && O80852.1 RecName: Full=Glutathione S-transferase F9; Short=AtGSTF9; AltName: Full=AtGSTF7; AltName: Full=GST class-phi member 9 && PF00043:Glutathione S-transferase, C-terminal domain|PF02798:Glutathione S-transferase, N-terminal domain
FvH4_1g24380	1.39872	1.31764	317.458	290.966	1030.01	1101.24	7.88427	9.59499	0	0	0	0	- && Q84J37.1 RecName: Full=Laccase-15; AltName: Full=Benzenediol:oxygen oxidoreductase 15; AltName: Full=Diphenol oxidase 15; AltName: Full=Protein TRANSPARENT TESTA 10; AltName: Full=Urishiol oxidase 15; Flags: Precursor && -
FvH4_4g04220	34.3816	32.4098	1877.75	1774.54	1094.71	1128	5.84921	5.0347	0	5.33109e-225	0	1.49585e-222	- && B7FKW7.1 RecName: Full=Cyanate hydratase; Short=Cyanase; AltName: Full=Cyanate hydrolase; AltName: Full=Cyanate lyase && PF02560:Cyanate lyase C-terminal domain
FvH4_5g36970	6.55678	6.80384	403.632	418.974	1214.76	1587.24	6.01998	7.69048	0	0	0	0	- && F8WKW1.1 RecName: Full=7-deoxyloganetin glucosyltransferase; AltName: Full=Genipin glucosyltransferase; AltName: Full=UDP-glucose glucosyltransferase 2; Short=GjUGT2; AltName: Full=UDP-glycosyltransferase 85A24 && PF00201:UDP-glucoronosyl and UDP-glucosyl transferase
FvH4_5g38040	8.1824	7.86265	791.641	719.478	1354.16	1544.66	6.63366	7.47572	0	0	0	0	- && Q9ZSA7.1 RecName: Full=Protein DMR6-LIKE OXYGENASE 2; AltName: Full=2-oxoglutarate (2OG)-Fe(II) oxygenase-like protein DLO2; AltName: Full=Salicylate 3-hydroxylase DLO2; Short=S3H DLO2; Short=SA 3-hydroxylase DLO2; Short=Salicylic acid 3-hydroxylase DLO2 && PF03171:2OG-Fe(II) oxygenase superfamily|PF14226:non-haem dioxygenase in morphine synthesis N-terminal
FvH4_7g01160	1.9137	1.94818	234.675	232.682	576.9	691.95	6.99491	8.33808	0	0	0	0	- && Q9AU11.1 RecName: Full=Polyketide synthase 1; Short=RiPKS1; AltName: Full=Naringenin-chalcone synthase PKS1 && PF02797:Chalcone and stilbene synthases, C-terminal domain|PF00195:Chalcone and stilbene synthases, N-terminal domain
FvH4_4g18850	5.41639	5.82404	867.195	836.888	1560.45	1743.48	7.31905	8.17656	0	0	0	0	- && O50001.1 RecName: Full=Major allergen Pru ar 1; AltName: Allergen=Pru ar 1 && PF00407:Pathogenesis-related protein Bet v I family
FvH4_5g38050	4.41598	4.04293	628.051	564.76	1419.01	1579.97	7.21705	8.44932	0	0	0	0	- && Q9ZSA7.1 RecName: Full=Protein DMR6-LIKE OXYGENASE 2; AltName: Full=2-oxoglutarate (2OG)-Fe(II) oxygenase-like protein DLO2; AltName: Full=Salicylate 3-hydroxylase DLO2; Short=S3H DLO2; Short=SA 3-hydroxylase DLO2; Short=Salicylic acid 3-hydroxylase DLO2 && PF03171:2OG-Fe(II) oxygenase superfamily|PF14226:non-haem dioxygenase in morphine synthesis N-terminal
FvH4_1g10661	4.19512	4.15887	405.163	457.31	2801.96	2868.93	6.76633	9.38517	1.92e-305	0	2.23e-302	0	- && P36907.1 RecName: Full=Endochitinase; Flags: Precursor && PF00187:Chitin recognition protein|PF00182:Chitinase class I
FvH4_5g32640	4.07447	3.1898	412.66	463.574	557.914	633.781	6.99446	7.33957	4.68e-303	0	5.16e-300	0	- && Q8LAH7.2 RecName: Full=12-oxophytodienoate reductase 1; AltName: Full=12-oxophytodienoate-10,11-reductase 1; Short=AtOPR1; Short=OPDA-reductase 1; AltName: Full=FS-AT-I; Contains: RecName: Full=12-oxophytodienoate reductase 1, N-terminally processed && PF00724:NADH:flavin oxidoreductase / NADH oxidase family
FvH4_4g19040	3.98717	4.45429	426.942	383.748	844.28	755.176	6.65965	7.54226	2.11e-296	0	2.21e-293	0	- && O24248.1 RecName: Full=Major allergen Pru av 1; AltName: Full=Allergen Pru a 1; AltName: Allergen=Pru av 1 && PF00407:Pathogenesis-related protein Bet v I family
FvH4_2g15511	0.759751	0.893797	88.6	103.363	108.414	125.897	6.93286	7.12255	1.16e-293	5.43919e-294	1.16e-290	3.16683e-291	- && Q6F6Y2.1 RecName: Full=FAD-dependent urate hydroxylase; AltName: Full=Flavoprotein urate hydroxylase && -
FvH4_2g17090	0.742769	0.924622	303.708	305.366	552.848	630.501	8.58268	9.44338	3.19e-292	0	3.06e-289	0	- && Q41438.1 RecName: Full=3-hydroxy-3-methylglutaryl-coenzyme A reductase 3; Short=HMG-CoA reductase 3; AltName: Full=HMG3.3 && -
FvH4_1g20390	5.47945	4.44308	339.575	326.559	719.38	801.905	6.14681	7.23997	1.65e-289	0	1.52e-286	0	- && Q8RXN0.1 RecName: Full=ABC transporter G family member 11; Short=ABC transporter ABCG.11; Short=AtABCG11; AltName: Full=Protein CUTICULAR DEFECT AND ORGAN FUSION 1; AltName: Full=Protein DESPERADO; AltName: Full=Protein PERMEABLE LEAVES 1; AltName: Full=White-brown complex homolog protein 11; Short=AtWBC11 && PF01061:ABC-2 type transporter|PF00005:ABC transporter
FvH4_6g35140	5.61879	5.02165	446.144	496.029	664.15	740.981	6.54637	7.02473	2.11e-289	0	1.86e-286	0	- && Q9S7M2.1 RecName: Full=Protein TIFY 10B; AltName: Full=Jasmonate ZIM domain-containing protein 2 && PF09425:Divergent CCT motif|PF06200:tify domain
FvH4_5g09180	5.777	6.72112	421.247	428.721	1343.17	1413.01	6.1619	7.7613	3.18e-286	0	2.69e-283	0	- && Q9M2Z8.1 RecName: Full=Mitochondrial phosphate carrier protein 2, mitochondrial; AltName: Full=Mitochondrial phosphate transporter 2; Short=MPT2; AltName: Full=Phosphate transporter 3;2; Flags: Precursor && -
FvH4_5g01350	8.96666	7.5676	451.235	499.25	831.08	1005.61	5.92237	6.77437	2.36e-282	0	1.92e-279	0	- && P54873.2 RecName: Full=Hydroxymethylglutaryl-CoA synthase; Short=HMG-CoA synthase; AltName: Full=3-hydroxy-3-methylglutaryl coenzyme A synthase; AltName: Full=Protein EMBRYO DEFECTIVE 2778; AltName: Full=Protein FLAKY POLLEN 1 && PF08540:Hydroxymethylglutaryl-coenzyme A synthase C terminal|PF01154:Hydroxymethylglutaryl-coenzyme A synthase N terminal
FvH4_2g17100	2.06007	2.31156	116.844	122.529	164.262	207.025	5.84997	6.3857	6.74e-274	3.38077e-257	5.3e-271	1.40598e-254	- && O64966.1 RecName: Full=3-hydroxy-3-methylglutaryl-coenzyme A reductase 1; Short=HMG-CoA reductase 1 && PF00368:Hydroxymethylglutaryl-coenzyme A reductase
FvH4_3g00240	7.53014	6.56163	360.317	378.291	377.78	384.751	5.78937	5.737	1.48e-267	2.17517e-243	1.13e-264	7.6754e-241	- && P49351.1 RecName: Full=Farnesyl pyrophosphate synthase 1; Short=FPP synthase 1; Short=FPS 1; AltName: Full=(2E,6E)-farnesyl diphosphate synthase 1; AltName: Full=Dimethylallyltranstransferase 1; AltName: Full=Farnesyl diphosphate synthase 1; AltName: Full=Geranyltranstransferase 1 && PF00348:Polyprenyl synthetase
FvH4_4g19740	26.8561	26.0251	837.634	831.992	1216.58	1382.05	5.05676	5.59702	1.02e-263	4.56508e-276	7.49e-261	2.21492e-273	- && Q9FGX1.1 RecName: Full=ATP-citrate synthase beta chain protein 2; Short=ATP-citrate synthase B-2; AltName: Full=ATP-citrate lyase B-2; AltName: Full=Citrate cleavage enzyme B-2 && PF00285:Citrate synthase|PF00549:CoA-ligase
FvH4_4g19500	2.06735	1.94592	171.223	159.754	353.915	447.432	6.44294	7.62077	1.75e-259	3.23854e-304	1.25e-256	1.9848e-301	- && P07979.3 RecName: Full=Lichenase; AltName: Full=Endo-beta-1,3-1,4 glucanase; Flags: Precursor && PF00332:Glycosyl hydrolases family 17
FvH4_4g19080	6.11692	6.01353	521.805	563.175	837.748	873.338	6.55948	7.11861	2.5e-254	5.1236e-289	1.72e-251	2.84104e-286	- && O24248.1 RecName: Full=Major allergen Pru av 1; AltName: Full=Allergen Pru a 1; AltName: Allergen=Pru av 1 && PF00407:Pathogenesis-related protein Bet v I family
FvH4_1g02620	0.951846	0.938691	122.287	109.911	365.367	463.74	7.01667	8.75527	2.86e-254	0	1.91e-251	0	- && Q8RX87.2 RecName: Full=Probable galactinol--sucrose galactosyltransferase 6; AltName: Full=Protein DARK INDUCIBLE 10; AltName: Full=Raffinose synthase 6 && PF05691:Raffinose synthase or seed imbibition protein Sip1
FvH4_6g05391	0.416767	0.372475	1148.82	1113.33	1149.82	1256.22	11.5651	11.5562	7.33e-249	2.04601e-242	4.76e-246	7.00729e-240	- && Q8GT20.1 RecName: Full=Benzyl alcohol O-benzoyltransferase; AltName: Full=Benzoyl coenzyme A:benzyl alcohol benzoyl transferase && PF02458:Transferase family
FvH4_4g23480	2.37628	2.37657	363.626	404.173	641.706	614.953	7.4121	8.02471	2.88e-244	5.82015e-283	1.82e-241	3.01212e-280	- && Q9FYA2.1 RecName: Full=Probable WRKY transcription factor 75; AltName: Full=WRKY DNA-binding protein 75 && PF03106:WRKY DNA -binding domain
FvH4_4g32950	43.1987	39.6306	1279.31	1428.43	1905.96	2435.84	5.1072	5.69027	3.31e-243	8.27676e-235	2.03e-240	2.5701e-232	- && Q9SGY2.1 RecName: Full=ATP-citrate synthase alpha chain protein 1; Short=ATP-citrate synthase A-1; AltName: Full=ATP-citrate lyase A-1; AltName: Full=Citrate cleavage enzyme A-1 && PF08442:ATP-grasp domain|PF16114:ATP citrate lyase citrate-binding
FvH4_1g10770	13.9029	12.7849	493.03	577.396	948.531	1250.11	5.4026	6.34281	7.04e-241	7.95278e-265	4.2e-238	3.56178e-262	- && Q9SX98.1 RecName: Full=Lysine histidine transporter-like 8; AltName: Full=Amino acid transporter-like protein 1 && PF01490:Transmembrane amino acid transporter protein
FvH4_7g00440	1.3969	1.04708	84.7493	76.3237	211.01	213.66	6.12164	7.42215	5.97e-239	0	3.47e-236	0	- && O24370.1 RecName: Full=Linoleate 13S-lipoxygenase 2-1, chloroplastic; AltName: Full=Lipoxygenase 2-1; Flags: Precursor && PF00305:Lipoxygenase|PF01477:PLAT/LH2 domain
FvH4_7g15780	0.211666	0.189171	1476.44	1424.59	2979.97	3019.01	12.9015	13.8518	2.2e-238	6.83195e-272	1.25e-235	3.24713e-269	- && Q945B6.1 RecName: Full=Probable 2-oxoglutarate-dependent dioxygenase AOP1.2 && PF03171:2OG-Fe(II) oxygenase superfamily|PF14226:non-haem dioxygenase in morphine synthesis N-terminal
FvH4_1g18170	1.67774	1.47004	228.162	295.796	1392.45	1757.07	7.45855	9.94795	1.71e-232	0	9.42e-230	0	- && Q9ZRA4.1 RecName: Full=Auxin-binding protein ABP19a; Flags: Precursor && PF00190:Cupin
FvH4_4g15150	5.38343	4.11493	249.887	255.982	2205.83	2415.69	5.81388	8.90705	7.66e-232	0	4.12e-229	0	- && Q94AZ2.2 RecName: Full=Sugar transport protein 13; AltName: Full=Hexose transporter 13; AltName: Full=Multicopy suppressor of snf4 deficiency protein 1 && PF00083:Sugar (and other) transporter
FvH4_3g20550	9.21989	7.88178	335.657	343.568	416.303	485.901	5.38921	5.70044	5.29e-230	8.01892e-219	2.78e-227	2.09834e-216	- && Q84WQ5.2 RecName: Full=CBS domain-containing protein CBSX5 && -
FvH4_5g32680	4.78594	4.33239	177.874	190.919	262.338	303.637	5.41518	5.93484	6.62e-226	2.38437e-239	3.4e-223	7.82107e-237	- && Q8GYB8.2 RecName: Full=12-oxophytodienoate reductase 2; AltName: Full=12-oxophytodienoate-10,11-reductase 2; Short=AtOPR2; Short=OPDA-reductase 2; Contains: RecName: Full=12-oxophytodienoate reductase 2, N-terminally processed && PF00724:NADH:flavin oxidoreductase / NADH oxidase family
FvH4_1g05080	0.798114	0.696897	50.687	51.1346	86.7682	84.7852	6.16854	6.82294	2.12e-224	3.4935e-261	1.06e-221	1.50667e-258	- && Q56YU0.2 RecName: Full=Aldehyde dehydrogenase family 2 member C4; AltName: Full=ALDH1a; AltName: Full=Protein REDUCED EPIDERMAL FLUORESCENCE 1 && PF00171:Aldehyde dehydrogenase family
FvH4_2g17080	2.75417	1.76918	212.105	206.695	278.089	347.173	6.6167	7.09569	8.06e-224	1.42934e-216	3.95e-221	3.57934e-214	- && O64966.1 RecName: Full=3-hydroxy-3-methylglutaryl-coenzyme A reductase 1; Short=HMG-CoA reductase 1 && PF00368:Hydroxymethylglutaryl-coenzyme A reductase
FvH4_1g10480	230.464	212.083	4.13513	3.86999	0.413143	0.199516	-5.71275	-9.49111	1.14e-219	4.75265e-84	5.45e-217	1.67704e-82	- && Q8S2T1.2 RecName: Full=Dehydrodolichyl diphosphate synthase 6; Short=Dedol-PP synthase 6 && PF01255:Putative undecaprenyl diphosphate synthase
FvH4_6g40560	39.6472	39.2592	979.381	1115.77	1645.23	2011.37	4.8071	5.51246	4.6e-217	9.61512e-243	2.16e-214	3.34219e-240	- && Q8S4Y1.1 RecName: Full=Acetyl-CoA acetyltransferase, cytosolic 1; AltName: Full=Cytosolic acetoacetyl-CoA thiolase 1; Short=Thiolase 1; AltName: Full=Protein EMBRYO DEFECTIVE 1276 && PF00108:Thiolase, N-terminal domain|PF02803:Thiolase, C-terminal domain
FvH4_7g16111	1.23302	1.17712	133.996	138.593	111.953	112.705	6.89885	6.52171	2.02e-215	4.31575e-173	9.3e-213	5.84357e-171	- && P51103.1 RecName: Full=Dihydroflavonol 4-reductase; Short=DFR; AltName: Full=Dihydrokaempferol 4-reductase; AltName: Full=Flavanone 4-reductase; Short=FNR && -
FvH4_5g03331	6.17519	4.40658	342.494	384.439	499.403	550.355	6.18345	6.61496	3.66e-215	3.50293e-234	1.65e-212	1.07342e-231	- && - && PF03168:Late embryogenesis abundant protein
FvH4_1g25150	6.73164	5.25101	299.769	267.641	748.112	680.638	5.64378	6.87783	9.6e-214	0	4.23e-211	0	- && Q8H115.1 RecName: Full=NAC domain-containing protein 102; Short=ANAC102 && PF02365:No apical meristem (NAM) protein
FvH4_4g19060	87.7118	85.148	1908.37	2127.05	1529.05	1614.56	4.62139	4.16284	8.55e-202	1.20429e-157	3.7e-199	1.34194e-155	- && O24248.1 RecName: Full=Major allergen Pru av 1; AltName: Full=Allergen Pru a 1; AltName: Allergen=Pru av 1 && PF00407:Pathogenesis-related protein Bet v I family
FvH4_2g01280	3.50997	3.09213	219.699	245.461	160.958	150.185	6.21764	5.53896	4.53e-201	1.94871e-138	1.92e-198	1.65031e-136	- && Q9SQ64.1 RecName: Full=Non-functional NADPH-dependent codeinone reductase 2 && PF00248:Aldo/keto reductase family
FvH4_4g32140	1.83732	2.04958	119.263	92.4379	392.431	297.756	5.84159	7.44887	1.15e-200	0	4.78e-198	0	- && Q9FGW0.1 RecName: Full=Putative fasciclin-like arabinogalactan protein 20 && -
FvH4_4g28110	1.78002	1.52547	105.567	107.621	257.035	259.205	6.09054	7.26829	3.73e-200	3.2789e-280	1.52e-197	1.62473e-277	- && Q84V83.1 RecName: Full=Leucoanthocyanidin reductase; Short=Leucocyanidin reductase && PF05368:NmrA-like family
FvH4_4g35100	1.58335	2.47039	148.941	157.651	523.361	553.65	6.30921	8.02416	5.1e-198	0	2.05e-195	0	- && Q84XG9.1 RecName: Full=IAA-amino acid hydrolase ILR1-like 1; Flags: Precursor && PF07687:Peptidase dimerisation domain|PF01546:Peptidase family M20/M25/M40
FvH4_3g25490	1.16952	1.64824	107.581	123.038	113.85	152.001	6.42425	6.53256	1.16e-197	1.62837e-166	4.56e-195	1.99595e-164	- && Q9SEA0.1 RecName: Full=Capsanthin/capsorubin synthase, chromoplastic; Flags: Precursor && PF05834:Lycopene cyclase protein
FvH4_4g19020	115.137	132.824	2993.64	3304.91	5563.65	6308.39	4.74279	5.55939	2.85e-197	1.68249e-250	1.1e-194	6.5306e-248	- && O50001.1 RecName: Full=Major allergen Pru ar 1; AltName: Allergen=Pru ar 1 && PF00407:Pathogenesis-related protein Bet v I family
FvH4_6g16950	0.328915	0.440939	602.522	635.303	9480.21	9781.01	10.7167	14.5786	1.84e-196	0	6.98e-194	0	- && Q9FSG7.1 RecName: Full=Thaumatin-like protein 1a; AltName: Full=Mdtl1; AltName: Full=Pathogenesis-related protein 5a; Short=PR-5a; AltName: Allergen=Mal d 2; Flags: Precursor && PF00314:Thaumatin family
FvH4_4g18851	7.25035	9.45845	386.789	361.366	184.003	209.878	5.55717	4.53459	4.75e-196	3.35013e-103	1.77e-193	1.6187e-101	- && O24248.1 RecName: Full=Major allergen Pru av 1; AltName: Full=Allergen Pru a 1; AltName: Allergen=Pru av 1 && PF00407:Pathogenesis-related protein Bet v I family
FvH4_6g32710	4.2245	3.35604	2877.25	1978.16	8790.45	5687.08	9.40562	10.8837	8.98e-196	1.82378e-248	3.3e-193	6.96297e-246	- && - && -
FvH4_4g37300	32.4374	38.1728	1047.13	1284.68	3813.92	5422.99	5.12145	7.00973	1.12e-195	1.62296e-282	4.03e-193	8.21679e-280	- && - && -
FvH4_5g03160	0.330254	0.316239	236.884	191.928	639.098	611.488	9.45071	10.8973	3.07e-194	1.30785e-267	1.09e-191	5.97228e-265	- && P31531.1 RecName: Full=1-aminocyclopropane-1-carboxylate synthase; Short=ACC synthase; AltName: Full=S-adenosyl-L-methionine methylthioadenosine-lyase && PF00155:Aminotransferase class I and II
FvH4_3g11300	2.03337	1.29507	122.531	127.653	890.222	1026.15	6.31658	9.15543	4.11e-194	0	1.44e-191	0	- && Q9SA85.1 RecName: Full=Berberine bridge enzyme-like 8; Short=AtBBE-like 8; Flags: Precursor && PF01565:FAD binding domain|PF08031:Berberine and berberine like
FvH4_5g37950	0.895654	1.21214	103.874	105.165	461.571	532.485	6.70039	8.85241	3.08e-192	0	1.06e-189	0	- && A1CRV0.2 RecName: Full=Probable glucan 1,3-beta-glucosidase A; AltName: Full=Exo-1,3-beta-glucanase 1; AltName: Full=Exo-1,3-beta-glucanase A; Flags: Precursor && PF00150:Cellulase (glycosyl hydrolase family 5)
FvH4_7g05610	21.0346	18.9285	433.458	425.158	724.703	787.206	4.50164	5.21981	9.33e-191	8.83808e-232	3.17e-188	2.63885e-229	- && F4JCU3.1 RecName: Full=Diphosphomevalonate decarboxylase MVD2; AltName: Full=Mevalonate 5-diphosphate decarboxylase; Short=AtMVD2 && PF00288:GHMP kinases N terminal domain
FvH4_6g06090	7.60771	6.26923	221.474	195.252	1321.56	1404.78	4.98517	7.59699	1.41e-190	0	4.72e-188	0	- && Q43191.1 RecName: Full=Probable linoleate 9S-lipoxygenase 5; AltName: Full=Leaf lipoxygenase && PF00305:Lipoxygenase|PF01477:PLAT/LH2 domain
FvH4_2g02652	7.65561	7.58812	171.309	170.388	272.328	295.887	4.56257	5.19831	1.19e-186	4.52584e-219	3.9e-184	1.19775e-216	- && O48651.1 RecName: Full=Squalene monooxygenase; AltName: Full=Squalene epoxidase; Short=SE && PF08491:Squalene epoxidase|PF01266:FAD dependent oxidoreductase
FvH4_2g21550	0.850978	1.84703	306.804	354.445	353.599	395.081	7.99193	8.07375	5.22e-185	2.34556e-181	1.69e-182	3.59379e-179	- && Q8LDC8.2 RecName: Full=Ethylene-responsive transcription factor 1B; Short=AtERF1B; AltName: Full=Ethylene-responsive element-binding factor 1B; Short=EREBP-1B && PF00847:AP2 domain
FvH4_1g20410	1.11349	0.886589	79.6392	73.663	107.733	116.839	6.34155	6.79416	2.32e-184	4.67379e-199	7.42e-182	9.38343e-197	- && Q8RXN0.1 RecName: Full=ABC transporter G family member 11; Short=ABC transporter ABCG.11; Short=AtABCG11; AltName: Full=Protein CUTICULAR DEFECT AND ORGAN FUSION 1; AltName: Full=Protein DESPERADO; AltName: Full=Protein PERMEABLE LEAVES 1; AltName: Full=White-brown complex homolog protein 11; Short=AtWBC11 && PF01061:ABC-2 type transporter|PF00005:ABC transporter
FvH4_4g00250	21.8689	18.7131	603.144	503.5	956.618	1157.45	4.84539	5.68145	4.12e-184	1.47267e-233	1.3e-181	4.45417e-231	- && I7C6E8.1 RecName: Full=Beta-amyrin 28-oxidase; AltName: Full=Cytochrome P450 CYP716A52v2 && PF00067:Cytochrome P450
FvH4_1g23740	0.57538	0.649555	165.289	138.021	287.065	254.949	8.024	8.76388	8.83e-182	2.34627e-217	2.74e-179	5.93938e-215	- && Q6F6Y2.1 RecName: Full=FAD-dependent urate hydroxylase; AltName: Full=Flavoprotein urate hydroxylase && PF01494:FAD binding domain
FvH4_5g03870	1.30749	0.656021	105.691	111.804	62.6603	71.3767	6.88293	6.08384	6.12e-179	1.70362e-114	1.87e-176	9.84504e-113	- && Q39172.1 RecName: Full=NADP-dependent alkenal double bond reductase P1; Short=DBR1 && PF16884:N-terminal domain of oxidoreductase|PF00107:Zinc-binding dehydrogenase
FvH4_3g18790	0.267414	0.324349	99.1607	101.81	212.593	212.852	8.47749	9.46159	2.42e-177	5.65798e-218	7.31e-175	1.44801e-215	- && - && PF01699:Sodium/calcium exchanger protein|PF13499:EF-hand domain pair
FvH4_1g12660	2.85749	1.92324	144.194	150.028	416.621	486.521	6.0274	7.54687	4.57e-177	5.81629e-261	1.36e-174	2.46283e-258	- && Q66PF2.1 RecName: Full=Putative UDP-rhamnose:rhamnosyltransferase 1; Short=FaRT1; AltName: Full=Glycosyltransferase 4; Short=FaGT4 && PF00201:UDP-glucoronosyl and UDP-glucosyl transferase
FvH4_4g21380	3.8664	4.30456	105.838	94.2914	281.826	283.695	4.68945	6.09038	2.13e-176	3.81766e-303	6.27e-174	2.27973e-300	- && Q9FWX7.1 RecName: Full=ABC transporter B family member 11; Short=ABC transporter ABCB.11; Short=AtABCB11; AltName: Full=Multidrug resistance protein 8; AltName: Full=P-glycoprotein 11 && -
FvH4_2g34940	5.52113	6.40471	171.726	163.537	354.961	362.484	4.88759	5.88743	2.57e-176	1.60693e-247	7.46e-174	6.03609e-245	- && - && PF07816:Protein of unknown function (DUF1645)
FvH4_2g22790	9.94629	8.53081	232.127	217.562	179.104	147.76	4.6822	4.12353	7.8e-174	1.07253e-105	2.23e-171	5.29196e-104	- && C7AU21.1 RecName: Full=Beta-carotene isomerase D27, chloroplastic; AltName: Full=Protein DWARF-27; Flags: Precursor && PF13225:Domain of unknown function (DUF4033)
FvH4_2g35260	3.32029	3.1018	76.2659	75.4867	81.1198	94.3017	4.63927	4.75023	1.6e-171	4.84293e-149	4.53e-169	4.88256e-147	- && Q9M0G7.1 RecName: Full=MDIS1-interacting receptor like kinase 1; Short=AtMIK1; AltName: Full=Leucine-rich repeat receptor-like protein kinase PXL2; AltName: Full=Protein PHLOEM INTERCALATED WITH XYLEM-LIKE 2; Flags: Precursor && PF00069:Protein kinase domain|PF08263:Leucine rich repeat N-terminal domain|PF13855:Leucine rich repeat
FvH4_2g05370	31.6282	31.896	537.858	578.088	378.649	437.441	4.21101	3.66148	5.57e-170	6.04009e-108	1.56e-167	3.07807e-106	- && Q93V93.1 RecName: Full=Peroxidase 44; Short=Atperox P44; AltName: Full=ATP35; Flags: Precursor && PF00141:Peroxidase
FvH4_5g03330	10.913	15.2739	433.758	490.608	754.26	812.269	5.21582	5.87909	7.51e-170	4.60727e-212	2.07e-167	1.09488e-209	- && - && PF03168:Late embryogenesis abundant protein
FvH4_6g50630	43.5829	49.0411	824.519	815.647	261.403	284.277	4.22213	2.53661	1.11e-168	2.00969e-51	3.01e-166	3.8301e-50	- && Q07511.2 RecName: Full=Formate dehydrogenase, mitochondrial; Short=FDH; AltName: Full=NAD-dependent formate dehydrogenase; Flags: Precursor && PF00389:D-isomer specific 2-hydroxyacid dehydrogenase, catalytic domain|PF02826:D-isomer specific 2-hydroxyacid dehydrogenase, NAD binding domain
FvH4_5g20432	39.8847	35.618	832.483	699.12	1708.88	1469.81	4.41824	5.37354	5.03e-167	3.8419e-239	1.35e-164	1.2427e-236	- && Q9ZSA7.1 RecName: Full=Protein DMR6-LIKE OXYGENASE 2; AltName: Full=2-oxoglutarate (2OG)-Fe(II) oxygenase-like protein DLO2; AltName: Full=Salicylate 3-hydroxylase DLO2; Short=S3H DLO2; Short=SA 3-hydroxylase DLO2; Short=Salicylic acid 3-hydroxylase DLO2 && PF14226:non-haem dioxygenase in morphine synthesis N-terminal|PF03171:2OG-Fe(II) oxygenase superfamily
FvH4_7g30640	4.41559	3.42127	115.739	115.499	196.047	183.792	4.9616	5.5791	1.69e-166	3.29234e-195	4.48e-164	6.28487e-193	- && Q9FLV9.1 RecName: Full=S-type anion channel SLAH3; AltName: Full=SLAC1-homolog protein 3 && PF03595:Voltage-dependent anion channel
FvH4_3g17480	0.242787	0.216985	2242.35	3333.63	31851.4	44965.6	13.647	17.3329	6.55e-166	1.68558e-268	1.72e-163	7.85107e-266	- && P32765.1 RecName: Full=21 kDa seed protein; Flags: Precursor && PF00197:Trypsin and protease inhibitor
FvH4_3g25740	2.18075	2.36877	108.301	102.177	151.256	165.139	5.60612	6.09644	4.17e-165	8.07737e-181	1.08e-162	1.20586e-178	- && Q9XIN8.1 RecName: Full=F-box protein At2g27310 && -
FvH4_3g11590	2.82981	3.64909	141.994	162.311	207.685	254.057	5.62545	6.12944	7.56e-164	4.04709e-174	1.94e-161	5.51185e-172	- && I7C6E8.1 RecName: Full=Beta-amyrin 28-oxidase; AltName: Full=Cytochrome P450 CYP716A52v2 && PF00067:Cytochrome P450
FvH4_6g20470	2.34067	2.14697	97.1339	111.707	190.009	212.829	5.61834	6.46786	3.97e-163	4.55593e-213	1.01e-160	1.10524e-210	- && Q9ZSD4.1 RecName: Full=Syntaxin-121; Short=AtSYP121; AltName: Full=Syntaxin-related protein At-Syr1 && PF00804:Syntaxin|PF05739:SNARE domain
FvH4_6g39845	0.512307	0.196226	119.968	120.501	182.011	187.898	8.51307	9.01878	1.42e-162	1.4709e-61	3.57e-160	3.42215e-60	- && F8WLS6.1 RecName: Full=7-deoxyloganetin glucosyltransferase; AltName: Full=Iridoid 1-O-glucosyltransferase; AltName: Full=UDP-glucose glucosyltransferase 6; Short=CrUGT6; AltName: Full=UDP-glycosyltransferase 85A23 && PF00201:UDP-glucoronosyl and UDP-glucosyl transferase
FvH4_7g34200	9.25424	8.89373	171.723	185.095	258.011	289.213	4.37381	4.89258	2.41e-160	3.47937e-181	5.97e-158	5.26175e-179	- && Q9SK86.1 RecName: Full=Alcohol dehydrogenase-like 1 && PF00107:Zinc-binding dehydrogenase|PF08240:Alcohol dehydrogenase GroES-like domain
FvH4_2g05090	7.41567	7.44243	162.743	182.648	258.489	321.993	4.61518	5.26611	8.99e-160	1.22433e-174	2.2e-157	1.68719e-172	- && Q66PF4.1 RecName: Full=Cinnamate beta-D-glucosyltransferase; AltName: Full=UDP-glucose:cinnamate glucosyltransferase; Short=FaGT2 && PF00201:UDP-glucoronosyl and UDP-glucosyl transferase
FvH4_3g43500	1.52242	1.12192	79.2128	79.5022	123.317	113.01	5.99055	6.46633	9.08e-160	2.53042e-172	2.2e-157	3.38684e-170	- && Q7XKV4.2 RecName: Full=Beta-glucosidase 12; Short=Os4bglu12; Flags: Precursor && PF00232:Glycosyl hydrolase family 1
FvH4_2g23780	0.268832	0.102969	1477.22	1237.47	8264.96	10340.2	12.9441	15.6232	4.13e-157	1.80812e-224	9.89e-155	5.013e-222	- && P13917.2 RecName: Full=Basic 7S globulin; AltName: Full=SBg7S; Short=Bg; Contains: RecName: Full=Basic 7S globulin high kDa subunit; Contains: RecName: Full=Basic 7S globulin low kDa subunit; Flags: Precursor && PF14543:Xylanase inhibitor N-terminal|PF14541:Xylanase inhibitor C-terminal
FvH4_4g22140	1.0318	0.897879	73.7894	72.8552	111.662	122.553	6.32763	6.90497	1.34e-156	4.74134e-175	3.18e-154	6.61204e-173	- && - && PF14009:Domain of unknown function (DUF4228)
FvH4_7g00920	19.7435	15.376	402.411	429.184	1261.36	1478.62	4.64315	6.26492	6.65e-156	1.52508e-255	1.56e-153	6.23115e-253	- && O22342.1 RecName: Full=ADP,ATP carrier protein 1, mitochondrial; AltName: Full=ADP/ATP translocase 1; AltName: Full=Adenine nucleotide translocator 1; Short=ANT 1; Flags: Precursor && PF00153:Mitochondrial carrier protein
FvH4_7g24550	0.423192	0.517561	67.7292	69.8613	57.8381	54.5748	7.26233	6.87326	1.16e-155	3.41367e-125	2.7e-153	2.38027e-123	- && Q39224.1 RecName: Full=Protein SRG1; Short=AtSRG1; AltName: Full=Protein SENESCENCE-RELATED GENE 1 && PF14226:non-haem dioxygenase in morphine synthesis N-terminal|PF03171:2OG-Fe(II) oxygenase superfamily
FvH4_3g29760	43.6855	40.9996	710.78	618.987	1212.76	1203.96	4.04878	4.81275	6.83e-155	4.59619e-224	1.57e-152	1.24466e-221	- && Q2PCF1.1 RecName: Full=Pleiotropic drug resistance protein 2; AltName: Full=NpPDR2 && PF00005:ABC transporter|PF01061:ABC-2 type transporter|PF14510:ABC-transporter extracellular N-terminal|PF08370:Plant PDR ABC transporter associated
FvH4_5g03440	20.7308	17.9526	360.527	332.953	354.665	342.307	4.24057	4.14965	1.75e-153	3.28596e-136	3.97e-151	2.7331e-134	- && Q67ZU1.1 RecName: Full=Triacylglycerol lipase 2; Flags: Precursor && PF03168:Late embryogenesis abundant protein|PF04083:Partial alpha/beta-hydrolase lipase region
FvH4_1g08390	0.495286	0.44265	100.223	101.759	205.422	204.668	7.83039	8.75409	2.91e-152	1.19075e-187	6.55e-150	2.08507e-185	- && P10290.1 RecName: Full=Anthocyanin regulatory C1 protein && PF00249:Myb-like DNA-binding domain
FvH4_3g24520	0.364467	0.592242	125.509	145.506	107.984	152.818	8.20683	8.05482	5.14e-152	2.55842e-126	1.14e-149	1.82211e-124	- && Q9ZUX1.1 RecName: Full=Cytochrome P450 94C1 && PF00067:Cytochrome P450
FvH4_1g16030	2.57851	3.60215	116.077	148.059	227.701	291.078	5.4899	6.36592	7.03e-151	4.29395e-196	1.55e-148	8.47474e-194	- && P22335.1 RecName: Full=Heat shock factor protein HSF24; AltName: Full=Heat shock transcription factor 24; Short=HSTF 24; AltName: Full=Heat stress transcription factor && PF00447:HSF-type DNA-binding
FvH4_1g20450	4.01341	3.71919	78.1993	78.31	163.558	182.417	4.41601	5.46233	2.06e-149	1.23311e-209	4.5e-147	2.90081e-207	- && P27608.1 RecName: Full=Phospho-2-dehydro-3-deoxyheptonate aldolase 1, chloroplastic; AltName: Full=3-deoxy-D-arabino-heptulosonate 7-phosphate synthase 1; AltName: Full=DAHP synthase 1; AltName: Full=Phospho-2-keto-3-deoxyheptonate aldolase 1; Flags: Precursor && PF01474:Class-II DAHP synthetase family
FvH4_3g42290	7.98445	5.50113	208.861	197.814	354.082	310.131	4.99333	5.60236	1.73e-148	9.26207e-170	3.74e-146	1.19836e-167	- && O24241.1 RecName: Full=Farnesyl pyrophosphate synthase 1; Short=FPP synthase 1; Short=FPS 1; AltName: Full=(2E,6E)-farnesyl diphosphate synthase 1; AltName: Full=Dimethylallyltranstransferase 1; AltName: Full=Farnesyl diphosphate synthase 1; AltName: Full=Geranyltranstransferase 1 [Parthenium argentatum] && PF00348:Polyprenyl synthetase
FvH4_5g36280	0.794708	1.34574	110.084	118.032	366.736	365.016	6.79735	8.38081	7.23e-146	3.04454e-227	1.55e-143	8.64687e-225	- && - && -
FvH4_3g44810	0.707072	0.741828	79.2817	76.8898	200.383	211.41	6.82666	8.12759	3.25e-145	1.53506e-205	6.9e-143	3.47088e-203	- && - && PF04819:Family of unknown function (DUF716)
FvH4_4g19050	852.047	967.325	12687.6	12076.2	15608.5	13974.3	3.84275	4.00135	3.4e-145	6.63185e-142	7.13e-143	5.91759e-140	- && O50001.1 RecName: Full=Major allergen Pru ar 1; AltName: Allergen=Pru ar 1 && PF00407:Pathogenesis-related protein Bet v I family
FvH4_6g03170	1.70325	1.04153	124.104	113.452	567.432	470.097	6.52444	8.55294	1.21e-144	3.27995e-244	2.53e-142	1.19354e-241	- && - && -
FvH4_4g19710	9.41767	10.9659	266.781	229.292	149.74	154.386	4.6793	3.876	3.19e-144	4.11178e-85	6.56e-142	1.47777e-83	- && O24248.1 RecName: Full=Major allergen Pru av 1; AltName: Full=Allergen Pru a 1; AltName: Allergen=Pru av 1 && PF00407:Pathogenesis-related protein Bet v I family
FvH4_1g27430	10.9646	9.42855	182.039	169.537	251.592	238.602	4.1844	4.56571	4.22e-144	9.73025e-160	8.61e-142	1.1054e-157	- && Q8H191.1 RecName: Full=Probable polyamine oxidase 4; Short=AtPAO4; AltName: Full=Amine oxidase 2 && PF01593:Flavin containing amine oxidoreductase
FvH4_2g29860	2.94447	3.20172	119.278	130.071	368.803	365.868	5.41685	6.87765	1.02e-143	1.35869e-240	2.07e-141	4.52038e-238	- && - && -
FvH4_5g36972	0.345361	0.529127	68.9561	67.6508	121.546	128.34	7.35014	8.1238	6.02e-141	9.20087e-168	1.21e-138	1.15826e-165	- && F8WKW1.1 RecName: Full=7-deoxyloganetin glucosyltransferase; AltName: Full=Genipin glucosyltransferase; AltName: Full=UDP-glucose glucosyltransferase 2; Short=GjUGT2; AltName: Full=UDP-glycosyltransferase 85A24 && PF00201:UDP-glucoronosyl and UDP-glucosyl transferase
FvH4_4g20640	1.39408	1.58573	95.7011	113.575	524.96	606.381	6.20719	8.54352	1.3e-140	4.84497e-283	2.57e-138	2.56442e-280	- && P22242.1 RecName: Full=Desiccation-related protein PCC13-62; Flags: Precursor [Craterostigma plantagineum] && PF13668:Ferritin-like domain
FvH4_4g32830	9.86641	9.52112	157.786	163.242	220.606	262.864	4.12594	4.61856	4.06e-139	3.41258e-144	7.99e-137	3.15379e-142	- && - && -
FvH4_6g04660	2.65987	2.05757	71.9755	67.6385	99.6743	102.782	4.96723	5.40504	6.37e-139	8.81028e-153	1.24e-136	9.41204e-151	- && Q9SQT8.1 RecName: Full=Bifunctional 3-dehydroquinate dehydratase/shikimate dehydrogenase, chloroplastic; Short=DHQ-SDH protein; AltName: Full=DHQase-SORase; AltName: Full=Protein EMBRYO DEFECTIVE 3004; Includes: RecName: Full=Dehydroquinate dehydratase; Short=DHQ; Includes: RecName: Full=Shikimate dehydrogenase; Short=SDH; Flags: Precursor && PF08501:Shikimate dehydrogenase substrate binding…
FvH4_5g20430	0.212109	0.0947834	1228.49	914.11	1635.22	1420.74	12.8741	13.2891	1.06e-138	1.53347e-150	2.05e-136	1.58022e-148	- && Q9ZSA7.1 RecName: Full=Protein DMR6-LIKE OXYGENASE 2; AltName: Full=2-oxoglutarate (2OG)-Fe(II) oxygenase-like protein DLO2; AltName: Full=Salicylate 3-hydroxylase DLO2; Short=S3H DLO2; Short=SA 3-hydroxylase DLO2; Short=Salicylic acid 3-hydroxylase DLO2 && PF14226:non-haem dioxygenase in morphine synthesis N-terminal|PF03171:2OG-Fe(II) oxygenase superfamily
FvH4_1g05320	6.61544	4.27913	169.696	174.882	261.482	255.025	5.06393	5.54907	2.44e-135	6.74173e-152	4.69e-133	7.07244e-150	- && Q9SQR3.1 RecName: Full=Strigolactone esterase D14; AltName: Full=Protein DWARF 14; Short=AtD14 && PF12695:Alpha/beta hydrolase family
FvH4_1g23710	1.62945	1.41005	56.3767	58.8377	149.463	182.307	5.32361	6.75124	7.22e-134	1.60585e-200	1.37e-131	3.28057e-198	- && Q6WNQ8.1 RecName: Full=Cytochrome P450 81E8 [Medicago truncatula] && PF00067:Cytochrome P450
FvH4_6g35571	16.8831	17.1873	218.352	234.25	575.231	597.982	3.8078	5.08384	9.8e-134	1.11619e-231	1.85e-131	3.29051e-229	- && Q9FLN0.1 RecName: Full=GDSL esterase/lipase 1; AltName: Full=Extracellular lipase 1; Flags: Precursor && PF00657:GDSL-like Lipase/Acylhydrolase
FvH4_5g10020	5.41375	4.94945	95.502	85.3069	158.151	154.937	4.20155	4.89569	1.63e-133	4.52865e-178	3.05e-131	6.55079e-176	- && P42762.1 RecName: Full=Chaperone protein ClpD, chloroplastic; AltName: Full=ATP-dependent Clp protease ATP-binding subunit ClpD homolog; AltName: Full=Casein lytic proteinase D; AltName: Full=ERD1 protein; AltName: Full=Protein EARLY RESPONSIVE TO DEHYDRATION 1; AltName: Full=Protein SENESCENCE ASSOCIATED GENE 15; Flags: Precursor && PF10431:C-terminal, D2-small domain, of ClpB protein|PF000…
FvH4_5g26030	3.9155	4.17144	82.1706	87.1989	103.092	107.77	4.46384	4.68196	1.68e-133	1.13754e-132	3.11e-131	8.91993e-131	- && Q9SAH9.1 RecName: Full=Cinnamoyl-CoA reductase 2; Short=AtCCR2 && PF01370:NAD dependent epimerase/dehydratase family
FvH4_2g17060	7.09191	6.99029	123.724	117.952	88.4166	107.927	4.17728	3.77954	3.44e-133	4.75715e-81	6.32e-131	1.59869e-79	- && O64966.1 RecName: Full=3-hydroxy-3-methylglutaryl-coenzyme A reductase 1; Short=HMG-CoA reductase 1 && PF00368:Hydroxymethylglutaryl-coenzyme A reductase
FvH4_6g17980	43.9272	42.4478	491.869	535.57	840.655	1059.96	3.64856	4.43796	6.04e-133	1.38243e-150	1.1e-130	1.4309e-148	- && Q5N725.1 RecName: Full=Fructose-bisphosphate aldolase 3, cytoplasmic; AltName: Full=Aldolase C-1; Short=AldC-1 && PF00274:Fructose-bisphosphate aldolase class-I
FvH4_3g01040	30.9388	37.7773	525.15	594.983	973.086	994.076	4.1027	4.81714	9.32e-132	3.1139e-183	1.68e-129	5.10702e-181	- && Q9LHT0.1 RecName: Full=Tropinone reductase homolog At5g06060 && PF00106:short chain dehydrogenase
FvH4_6g45370	6.00098	5.77185	148.249	144.762	89.8271	87.2265	4.71413	3.88923	1.2e-131	1.65737e-66	2.16e-129	4.27447e-65	- && Q75KD7.1 RecName: Full=Allene oxide cyclase, chloroplastic; Short=OsAOC; AltName: Full=Protein COLEOPTILE PHOTOMORPHOGENESIS 2; AltName: Full=Protein HEBIBA; Flags: Precursor >A2XID3.1 RecName: Full=Allene oxide cyclase, chloroplastic; Short=OsAOC; Flags: Precursor && PF06351:Allene oxide cyclase
FvH4_4g15000	1.41743	0.670655	71.847	81.524	43.0006	56.3557	6.29148	5.56297	1.03e-130	1.27014e-76	1.84e-128	3.94944e-75	- && Q5NUF4.1 RecName: Full=2-hydroxyisoflavanone dehydratase; AltName: Full=Carboxylesterase HIDM && PF07859:alpha/beta hydrolase fold
FvH4_3g44360	0.30175	0.404522	145.577	163.009	274.21	314.942	8.83725	9.67231	8.55e-130	1.17416e-152	1.51e-127	1.24863e-150	- && P11965.1 RecName: Full=Lignin-forming anionic peroxidase; AltName: Full=TOPA; Flags: Precursor && PF00141:Peroxidase
FvH4_3g07300	1.6898	1.05715	206.699	205.494	447.681	463.585	7.32045	8.36689	4.51e-129	5.52331e-167	7.89e-127	6.84215e-165	- && - && -
FvH4_3g36720	6.17361	4.71806	102.949	98.5475	151.417	156.288	4.28705	4.79946	2.38e-128	6.53474e-150	4.14e-126	6.61685e-148	- && Q9XE58.2 RecName: Full=Scarecrow-like protein 14; Short=AtSCL14; AltName: Full=GRAS family protein 2; Short=AtGRAS-2 && PF03514:GRAS domain family
FvH4_6g33590	11.9491	10.1865	147.69	157.07	557.8	673.243	3.85991	5.77579	6.24e-127	1.94781e-241	1.08e-124	6.57428e-239	- && Q43866.1 RecName: Full=Beta-fructofuranosidase, insoluble isoenzyme CWINV1; AltName: Full=Cell wall beta-fructosidase 1; Short=AtbetaFRUCT1; AltName: Full=Cell wall invertase 1; Short=AtcwINV1; AltName: Full=Sucrose hydrolase 1; Flags: Precursor && PF08244:Glycosyl hydrolases family 32 C terminal|PF00251:Glycosyl hydrolases family 32 N-terminal domain
FvH4_6g13200	2.42564	2.16785	51.6976	60.9721	106.848	136.139	4.69431	5.70465	2.45e-126	4.46181e-168	4.18e-124	5.64735e-166	- && O80939.1 RecName: Full=L-type lectin-domain containing receptor kinase IV.1; Short=Arabidopsis thaliana lectin-receptor kinase e; Short=AthlecRK-e; Short=LecRK-IV.1; AltName: Full=Lectin Receptor Kinase 1; Flags: Precursor && PF00069:Protein kinase domain|PF00139:Legume lectin domain
FvH4_5g23300	7.81459	7.32203	113.211	113.822	177.43	196.796	3.98343	4.6063	4.03e-126	2.20624e-150	6.83e-124	2.25356e-148	- && Q9C6T1.1 RecName: Full=Phosphomevalonate kinase; AltName: Full=5-phosphomevalonate kinase; Short=AtPMK && PF08544:GHMP kinases C terminal|PF00288:GHMP kinases N terminal domain
FvH4_5g21050	2.1951	1.66328	47.3012	46.9113	89.2995	83.6023	4.68977	5.46727	8.98e-126	5.11119e-161	1.51e-123	5.92212e-159	- && Q9ZVJ5.2 RecName: Full=Haloacid dehalogenase-like hydrolase domain-containing protein Sgpp; AltName: Full=Subclass I phosphosugar phosphatase; Short=AtSgpp && PF13419:Haloacid dehalogenase-like hydrolase
FvH4_6g45960	34.4435	32.3497	409.71	483.659	636.639	838.701	3.81797	4.44351	1.55e-125	3.63629e-135	2.59e-123	2.97142e-133	- && Q9FWA3.1 RecName: Full=6-phosphogluconate dehydrogenase, decarboxylating 3 && PF00393:6-phosphogluconate dehydrogenase, C-terminal domain|PF03446:NAD binding domain of 6-phosphogluconate dehydrogenase
FvH4_4g05930	3.82905	4.59207	93.7649	108.55	336.436	353.256	4.66041	6.33151	1.84e-125	6.44615e-251	3.06e-123	2.54448e-248	- && O03376.1 RecName: Full=Alternative oxidase 3, mitochondrial; Flags: Precursor && PF01786:Alternative oxidase
FvH4_6g09970	1250.04	1145.14	85.147	92.1303	9.0113	6.12469	-3.67986	-7.31881	8e-125	3.89498e-235	1.32e-122	1.24261e-232	- && Q9M5X7.1 RecName: Full=Non-specific lipid-transfer protein; Short=LTP; AltName: Allergen=Mal d 3; Flags: Precursor && PF00234:Protease inhibitor/seed storage/LTP family
FvH4_7g32860	0.441865	0.628259	40.3555	37.7911	65.0708	72.7678	6.25663	6.97792	1.14e-124	4.68162e-148	1.86e-122	4.65941e-146	- && Q9FHB6.1 RecName: Full=Protein DETOXIFICATION 16; Short=AtDTX16; AltName: Full=Multidrug and toxic compound extrusion protein 16; Short=MATE protein 16 && PF01554:MatE
FvH4_7g30870	2.62793	2.6277	40.8276	37.7124	116.621	115.142	3.97745	5.4407	1.34e-124	4.78871e-235	2.17e-122	1.50709e-232	- && Q9LYS2.2 RecName: Full=ABC transporter C family member 10; Short=ABC transporter ABCC.10; Short=AtABCC10; AltName: Full=ATP-energized glutathione S-conjugate pump 14; AltName: Full=Glutathione S-conjugate-transporting ATPase 14; AltName: Full=Multidrug resistance-associated protein 14 && PF00005:ABC transporter|PF00664:ABC transporter transmembrane region
FvH4_3g42150	542.341	521.868	41.6042	41.6739	24.0673	17.5205	-3.59962	-4.69691	1.89e-124	6.24589e-135	3.04e-122	5.08603e-133	- && P46256.1 RecName: Full=Fructose-bisphosphate aldolase, cytoplasmic isozyme 1 && PF00274:Fructose-bisphosphate aldolase class-I
FvH4_7g04820	5.91769	6.11096	71.9125	72.2501	143.011	137.36	3.65912	4.52071	4.23e-124	3.02924e-177	6.76e-122	4.27563e-175	- && Q8RWN2.2 RecName: Full=Protein ZINC INDUCED FACILITATOR 1 && PF07690:Major Facilitator Superfamily
FvH4_7g20070	13.9129	13.4705	191.907	190.694	230.12	213.679	3.8808	3.99675	5.46e-124	8.85923e-115	8.67e-122	5.15807e-113	- && - && -
FvH4_4g24080	5.53277	4.80055	90.6444	84.6746	114.92	126.171	4.16196	4.52337	1.7e-122	1.54422e-129	2.68e-120	1.16386e-127	- && D1MI46.1 RecName: Full=Geraniol 8-hydroxylase; AltName: Full=Cytochrome P450 76B10; AltName: Full=Geraniol 10-hydroxylase; Short=SmG10H && PF00067:Cytochrome P450
FvH4_6g28650	7.34386	7.85907	155.832	122.162	157.954	124.538	4.26786	4.19343	7.28e-122	3.75503e-107	1.14e-119	1.88879e-105	- && Q9SAH7.1 RecName: Full=Probable WRKY transcription factor 40; AltName: Full=WRKY DNA-binding protein 40 && PF03106:WRKY DNA -binding domain
FvH4_1g05371	14.6012	14.369	359.629	421.492	455.052	457.695	4.82956	4.95591	1.36e-121	2.07263e-121	2.12e-119	1.3597e-119	- && - && -
FvH4_2g24290	7.62342	6.78184	125.537	149.839	182.822	186.17	4.33427	4.65801	8.07e-121	1.2728e-141	1.24e-118	1.13138e-139	- && P93051.2 RecName: Full=Sugar transporter ERD6-like 7 && PF00083:Sugar (and other) transporter
FvH4_2g10570	10.8838	11.9579	131.587	132.784	165.596	208.386	3.60863	4.01136	8.16e-121	1.27231e-112	1.25e-118	7.10569e-111	- && O23141.1 RecName: Full=Arginine decarboxylase 2; Short=ADC 2; Short=ARGDC 2; AltName: Full=ADC-N && -
FvH4_5g03334	6.66684	5.80356	119.368	128.898	52.2638	60.6867	4.39333	3.15803	1.01e-120	7.76395e-42	1.54e-118	1.20063e-40	- && - && PF03168:Late embryogenesis abundant protein
FvH4_5g02080	8.91098	8.59576	125.412	156.719	238.9	374.173	4.08704	5.10861	1.22e-120	2.41014e-127	1.84e-118	1.75406e-125	- && Q9SMT7.1 RecName: Full=Oxalate--CoA ligase; AltName: Full=4-coumarate--CoA ligase isoform 8; Short=At4CL8; AltName: Full=4-coumarate--CoA ligase-like 10; AltName: Full=Acyl-activating enzyme 3; AltName: Full=Adenosine monophosphate binding protein 3; Short=AtMPBP3; AltName: Full=Oxalyl-CoA synthetase && PF00501:AMP-binding enzyme|PF13193:AMP-binding enzyme C-terminal domain
FvH4_1g16150	3.30465	2.89255	76.5164	89.9665	112.286	162.58	4.82616	5.45075	1.66e-120	8.87951e-118	2.49e-118	5.41348e-116	- && Q39008.2 RecName: Full=Mitogen-activated protein kinase kinase kinase 1; Short=ARAKIN; Short=AtMEKK1; Short=MAP kinase kinase kinase 1 && PF00069:Protein kinase domain
FvH4_5g39140	4.71365	3.87206	71.0636	65.2388	255.146	240.719	4.066	5.83096	2.18e-120	5.24771e-247	3.25e-118	1.9399e-244	- && Q5M868.2 RecName: Full=Non-lysosomal glucosylceramidase; Short=NLGase; AltName: Full=Beta-glucocerebrosidase 2; Short=Beta-glucosidase 2; AltName: Full=Glucosylceramidase 2 && PF04685:Protein of unknown function, DUF608|PF12215:beta-Glucocerebrosidase 2 N terminal
FvH4_6g38620	3.78553	2.9536	69.7325	65.478	152.067	166.844	4.40525	5.54498	3.22e-120	1.305e-182	4.77e-118	2.08166e-180	- && Q9LNJ3.1 RecName: Full=Aspartyl protease family protein 2; Flags: Precursor && PF14543:Xylanase inhibitor N-terminal|PF14541:Xylanase inhibitor C-terminal
FvH4_3g17260	0.467099	0.343789	62.8756	58.4012	104.617	115.552	7.3106	8.07287	3.91e-120	1.14398e-142	5.74e-118	1.02865e-140	- && H2DH21.1 RecName: Full=Cytochrome P450 CYP72A219; AltName: Full=Cytochrome P450 CYP72A129 [Panax ginseng] && PF00067:Cytochrome P450
FvH4_5g02050	1.28136	1.03783	69.1038	78.5284	218.065	223.82	6.07427	7.5579	6.47e-120	7.56393e-196	9.45e-118	1.48031e-193	- && Q55EX9.2 RecName: Full=Putative methyltransferase DDB_G0268948 && PF08241:Methyltransferase domain
FvH4_6g35980	5.26165	3.16512	143.567	168.926	240.946	294.777	5.29651	5.97506	1.14e-119	4.22141e-141	1.65e-117	3.72396e-139	- && P0C035.1 RecName: Full=RING-H2 finger protein ATL60; AltName: Full=RING-type E3 ubiquitin transferase ATL60 && PF13639:Ring finger domain
FvH4_6g02270	0.415525	0.866517	224.29	290.666	256.648	323.243	8.70238	8.77581	2.8e-119	1.44627e-118	4.03e-117	8.95806e-117	- && Q8LDC8.2 RecName: Full=Ethylene-responsive transcription factor 1B; Short=AtERF1B; AltName: Full=Ethylene-responsive element-binding factor 1B; Short=EREBP-1B && PF00847:AP2 domain
FvH4_6g11360	0.681109	0.637711	58.0925	67.4189	218.683	270.494	6.65078	8.51522	9.22e-119	7.21507e-195	1.32e-116	1.36611e-192	- && Q39224.1 RecName: Full=Protein SRG1; Short=AtSRG1; AltName: Full=Protein SENESCENCE-RELATED GENE 1 && PF14226:non-haem dioxygenase in morphine synthesis N-terminal|PF03171:2OG-Fe(II) oxygenase superfamily
FvH4_6g00520	3.25745	3.74825	85.9487	87.2301	182.717	166.094	4.70129	5.61364	1.72e-118	4.46863e-161	2.45e-116	5.2035e-159	- && Q9ZVN4.1 RecName: Full=Probable tyrosine-protein phosphatase At1g05000 && PF03162:Tyrosine phosphatase family
FvH4_6g26990	0.548765	0.397658	27.1805	25.2719	84.2518	88.6992	5.87677	7.50034	4.84e-118	4.30975e-200	6.85e-116	8.72781e-198	- && - && PF13499:EF-hand domain pair|PF01699:Sodium/calcium exchanger protein
FvH4_6g39840	1.75686	0.962351	60.414	66.1896	144.484	157.772	5.62936	6.78632	8.57e-117	2.45603e-169	1.2e-114	3.1256e-167	- && F8WKW1.1 RecName: Full=7-deoxyloganetin glucosyltransferase; AltName: Full=Genipin glucosyltransferase; AltName: Full=UDP-glucose glucosyltransferase 2; Short=GjUGT2; AltName: Full=UDP-glycosyltransferase 85A24 && PF00201:UDP-glucoronosyl and UDP-glucosyl transferase
FvH4_3g11860	0.7186	1.10931	60.0043	55.5702	204.207	202.502	6.04697	7.76407	2.7e-116	7.00661e-202	3.77e-114	1.48343e-199	- && Q9SK55.1 RecName: Full=Transcription factor JUNGBRUNNEN 1; AltName: Full=NAC domain-containing protein 42; Short=ANAC042 && PF02365:No apical meristem (NAM) protein
FvH4_5g24160	4.08435	2.88342	89.3933	86.1775	167.067	190.761	4.73635	5.66503	1.78e-115	2.72153e-153	2.47e-113	2.94799e-151	- && Q39219.2 RecName: Full=Ubiquinol oxidase 1a, mitochondrial; AltName: Full=Alternative oxidase 1a; Flags: Precursor && PF01786:Alternative oxidase
FvH4_2g04750	0.213989	0.32512	52.4456	45.5401	196.136	264.105	7.56804	9.70278	4.81e-115	1.40308e-180	6.61e-113	2.06812e-178	- && O82333.1 RecName: Full=Probable indole-3-acetic acid-amido synthetase GH3.1; AltName: Full=Auxin-responsive GH3-like protein 1; Short=AtGH3-1 && PF03321:GH3 auxin-responsive promoter
FvH4_5g38250	8.49124	10.5338	248.599	263.775	799.209	755.933	4.82354	6.32725	4.83e-115	4.84723e-205	6.61e-113	1.08545e-202	- && - && -
FvH4_3g06830	0.414479	0.398925	71.9175	67.063	100.781	78.9392	7.49399	7.76702	5.99e-115	2.29371e-112	8.15e-113	1.27186e-110	- && C0LGE0.1 RecName: Full=Probable LRR receptor-like serine/threonine-protein kinase At1g07650; Flags: Precursor && PF11721:Di-glucose binding within endoplasmic reticulum|PF07714:Protein tyrosine kinase
FvH4_1g28990	11.2344	13.2889	168.123	217.066	370.371	556.403	4.04967	5.21856	6.49e-115	8.91561e-145	8.78e-113	8.3724e-143	- && Q9LF46.1 RecName: Full=2-hydroxyacyl-CoA lyase; AltName: Full=2-hydroxyphytanoyl-CoA lyase; Short=2-HPCL; AltName: Full=Oxalyl-CoA decarboxylase && PF00205:Thiamine pyrophosphate enzyme, central domain|PF02776:Thiamine pyrophosphate enzyme, N-terminal TPP binding domain|PF02775:Thiamine pyrophosphate enzyme, C-terminal TPP binding domain
FvH4_6g43220	0.113919	0.118781	98.7677	98.6999	297.682	321.151	9.8035	11.3536	3.04e-114	8.56143e-152	4.09e-112	8.94113e-150	- && Q9LVD9.1 RecName: Full=Protein DETOXIFICATION 40; Short=AtDTX40; AltName: Full=Multidrug and toxic compound extrusion protein 40; Short=MATE protein 40 && PF01554:MatE
FvH4_5g39741	0.501469	0.937095	90.9138	86.0999	485.506	498.472	6.99999	9.37649	4.74e-114	2.10485e-214	6.33e-112	5.15999e-212	- && Q9FNH6.1 RecName: Full=NDR1/HIN1-Like protein 3 && PF03168:Late embryogenesis abundant protein
FvH4_2g02540	1.57169	1.63877	32.0482	30.6198	29.4717	35.5502	4.36228	4.31757	5.97e-114	2.32742e-87	7.93e-112	8.71436e-86	- && Q9LJM4.1 RecName: Full=Receptor-like protein kinase HAIKU2; Flags: Precursor && PF08263:Leucine rich repeat N-terminal domain|PF00069:Protein kinase domain
FvH4_5g00290	0.207762	0.243708	24.4161	21.9882	122.477	139.445	6.75446	9.15351	1.43e-112	1.02679e-214	1.89e-110	2.54393e-212	- && P29001.1 RecName: Full=Acid beta-fructofuranosidase; AltName: Full=Acid invertase; Short=AI; AltName: Full=Acid sucrose hydrolase; AltName: Full=Vacuolar invertase; Contains: RecName: Full=Acid beta-fructofuranosidase 30 kDa subunit; Contains: RecName: Full=Acid beta-fructofuranosidase 38 kDa subunit; Flags: Precursor && PF00251:Glycosyl hydrolases family 32 N-terminal domain|PF11837:Domain …
FvH4_2g32120	1.93923	2.18526	46.2059	43.1632	110.432	103.253	4.51156	5.6714	1.5e-112	1.51269e-177	1.97e-110	2.14812e-175	- && P42044.1 RecName: Full=Ferrochelatase-2, chloroplastic; AltName: Full=Ferrochelatase II; AltName: Full=Heme synthase 2; AltName: Full=Protoheme ferro-lyase 2; Flags: Precursor && PF00762:Ferrochelatase
FvH4_3g03960	8.20225	7.66515	92.7462	91.4851	224.852	248.731	3.61384	4.87788	1.29e-111	5.80882e-187	1.68e-109	1.00209e-184	- && Q94BV7.1 RecName: Full=External alternative NAD(P)H-ubiquinone oxidoreductase B2, mitochondrial; AltName: Full=External alternative NADH dehydrogenase NDB2; AltName: Full=NADH:ubiquinone reductase (non-electrogenic) NDB2; Flags: Precursor && PF07992:Pyridine nucleotide-disulphide oxidoreductase
FvH4_5g19290	10.6486	9.09437	125.13	121.599	149.412	158.781	3.72039	3.94303	1.54e-111	4.7553e-112	2e-109	2.61194e-110	- && Q84MB3.1 RecName: Full=1-aminocyclopropane-1-carboxylate oxidase homolog 1 && PF14226:non-haem dioxygenase in morphine synthesis N-terminal|PF03171:2OG-Fe(II) oxygenase superfamily
FvH4_5g04430	56.4911	52.7473	620.278	563.357	1542.67	1973.19	3.5138	4.98667	2.89e-111	1.75967e-174	3.73e-109	2.41064e-172	- && - && -
FvH4_3g06740	9.19431	9.7676	107.692	107.594	122.6	115.047	3.58084	3.62546	4.79e-111	7.23191e-100	6.14e-109	3.31543e-98	- && Q8RWL6.1 RecName: Full=Serine/threonine-protein kinase STY17; AltName: Full=Serine/threonine/tyrosine-protein kinase 17 && PF07714:Protein tyrosine kinase|PF12796:Ankyrin repeats (3 copies)
FvH4_2g33250	10.7669	15.4697	243.244	232.24	319.93	430.994	4.25381	4.81624	8.75e-111	3.36213e-111	1.12e-108	1.83374e-109	- && Q96289.1 RecName: Full=Zinc finger protein ZAT10; AltName: Full=Salt-tolerance zinc finger && PF13912:C2H2-type zinc finger
FvH4_3g12190	4.90736	7.28214	135.667	144.432	237.598	268.462	4.59384	5.34979	8.26e-110	7.56644e-139	1.05e-107	6.47848e-137	- && - && -
FvH4_2g12540	3.17543	3.27013	38.3449	36.9247	88.9245	83.6367	3.62153	4.72053	1.55e-109	3.87391e-177	1.96e-107	5.43491e-175	- && F4HQ17.2 RecName: Full=LEAF RUST 10 DISEASE-RESISTANCE LOCUS RECEPTOR-LIKE PROTEIN KINASE-like 1.4; AltName: Full=Probable receptor-like serine/threonine-protein kinase LRK10L-1.4; Flags: Precursor && PF13947:Wall-associated receptor kinase galacturonan-binding|PF14380:Wall-associated receptor kinase C-terminal|PF00069:Protein kinase domain
FvH4_5g27250	2.13819	1.95933	47.9517	52.2178	64.7341	69.7373	4.6894	5.01587	1.99e-109	1.46118e-113	2.5e-107	8.29985e-112	- && Q5NB11.1 RecName: Full=Chitinase 10; AltName: Full=Pathogenesis related (PR)-3 chitinase 10; Flags: Precursor && PF00182:Chitinase class I
FvH4_7g25860	328.468	385.309	28.5151	28.4479	5.36607	3.85953	-3.57126	-6.2892	2.41e-109	1.96088e-191	3e-107	3.54007e-189	- && O22874.1 RecName: Full=Expansin-A8; Short=AtEXPA8; AltName: Full=Alpha-expansin-8; Short=At-EXP8; Short=AtEx8; AltName: Full=Ath-ExpAlpha-1.11; Flags: Precursor && PF01357:Pollen allergen|PF03330:Rare lipoprotein A (RlpA)-like double-psi beta-barrel
FvH4_4g19010	572.484	631.087	6032.16	5469.54	13781.4	14290.6	3.33238	4.52196	4e-109	2.84874e-195	4.95e-107	5.483e-193	- && O24248.1 RecName: Full=Major allergen Pru av 1; AltName: Full=Allergen Pru a 1; AltName: Allergen=Pru av 1 && PF00407:Pathogenesis-related protein Bet v I family
FvH4_6g22810	0.677929	0.774182	75.0088	59.4816	59.723	46.9964	6.60503	6.17444	5.04e-109	1.801e-82	6.21e-107	6.19548e-81	- && Q9M5J9.1 RecName: Full=Polygalacturonase inhibitor 1; AltName: Full=Polygalacturonase-inhibiting protein 1; Short=PGIP-1; Flags: Precursor && -
FvH4_7g32500	0.410478	0.672566	65.769	57.5904	250.474	265.76	6.89238	8.85947	7.81e-109	2.61051e-189	9.57e-107	4.64093e-187	- && F4IJ77.1 RecName: Full=AAA-ATPase At2g46620 && PF14363:Domain associated at C-terminal with AAA|PF00004:ATPase family associated with various cellular activities (AAA)
FvH4_2g35330	10.2131	9.95148	135.657	111.98	287.029	281.838	3.69417	4.79629	1.16e-108	1.64018e-202	1.42e-106	3.50443e-200	- && P12628.1 RecName: Full=NADP-dependent malic enzyme; Short=NADP-ME && PF03949:Malic enzyme, NAD binding domain|PF00390:Malic enzyme, N-terminal domain
FvH4_7g24350	122.103	126.585	7.37202	7.57009	0.765738	1.7257	-3.98078	-6.68931	1.39e-108	1.2707e-92	1.69e-106	5.28451e-91	- && Q9S7W1.1 RecName: Full=Chlorophyll a-b binding protein CP29.3, chloroplastic; AltName: Full=LHCB4.3; AltName: Full=LHCII protein 4.3; Flags: Precursor && PF00504:Chlorophyll A-B binding protein
FvH4_1g28680	12.6511	14.7948	199.059	248.436	240.773	286.453	4.10268	4.24106	3.25e-108	6.00444e-112	3.91e-106	3.29029e-110	- && Q9LVH4.1 RecName: Full=Protein C2-DOMAIN ABA-RELATED 4; AltName: Full=C2 domain-containing protein; Short=AtC2; AltName: Full=GTPase activating protein 1; Short=AtGAP1 && PF00168:C2 domain
FvH4_5g03320	55.4366	46.0545	622.379	768.794	884.206	1057.64	3.85363	4.23623	5.18e-108	1.21385e-127	6.2e-106	8.86189e-126	- && - && PF03168:Late embryogenesis abundant protein
FvH4_4g35190	1.60297	3.04431	114.497	134.054	441.671	473.682	5.80306	7.585	1e-107	6.86624e-201	1.19e-105	1.42775e-198	- && - && -
FvH4_7g29560	0.427197	0.509062	106.356	114.481	694.47	758.363	7.95201	10.5718	1.16e-107	4.10656e-194	1.38e-105	7.65102e-192	- && - && PF06521:PAR1 protein
FvH4_2g08440	421.13	398.573	37.3261	39.8587	22.8864	22.988	-3.33253	-4.18146	1.69e-107	1.48803e-145	2e-105	1.40872e-143	- && Q12063.1 RecName: Full=Dehydrodolichyl diphosphate synthase complex subunit NUS1; AltName: Full=Di-trans,poly-cis-decaprenylcistransferase; AltName: Full=Nuclear undecaprenyl pyrophosphate synthase 1; AltName: Full=Undecaprenyl diphosphate synthase; Short=UDS && -
FvH4_3g06840	3.96892	3.59319	54.8673	48.2419	118.02	108.283	3.84588	4.88199	2.09e-107	9.60429e-172	2.45e-105	1.27088e-169	- && C0LGE0.1 RecName: Full=Probable LRR receptor-like serine/threonine-protein kinase At1g07650; Flags: Precursor && PF11721:Di-glucose binding within endoplasmic reticulum|PF07714:Protein tyrosine kinase
FvH4_2g10131	69.4332	63.9191	661.469	619.1	1165.99	1037.42	3.33958	4.02434	4.45e-107	1.09624e-138	5.2e-105	9.31766e-137	- && P53800.1 RecName: Full=Squalene synthase; Short=SQS; Short=SS; AltName: Full=FPP:FPP farnesyltransferase; AltName: Full=Farnesyl-diphosphate farnesyltransferase && PF00494:Squalene/phytoene synthase
FvH4_4g04250	9.27821	7.59114	109.14	113.71	73.1182	85.6211	3.80099	3.21291	8.43e-107	1.2226e-59	9.78e-105	2.72731e-58	- && Q9FNL7.1 RecName: Full=Protein NRT1/ PTR FAMILY 5.2; Short=AtNPF5.2; AltName: Full=Peptide transporter PTR3-A; Short=AtPTR3 && PF00854:POT family
FvH4_3g36954	82.6087	100.641	982.264	1087.61	1554.48	1513.89	3.57381	4.04374	1.68e-106	1.37649e-134	1.94e-104	1.11697e-132	- && P0DKI3.1 RecName: Full=Tropinone reductase homolog At1g07440 && PF00106:short chain dehydrogenase
FvH4_4g33190	0.305386	0.297743	55.4874	69.5839	327.575	439.554	7.77345	10.2921	1.33e-105	4.00466e-184	1.52e-103	6.66175e-182	- && Q5PNY6.1 RecName: Full=U-box domain-containing protein 21; AltName: Full=Plant U-box protein 21 && PF04564:U-box domain
FvH4_6g06100	5.42495	5.06681	62.0167	57.4907	74.0535	83.5172	3.58614	3.88702	1.52e-105	3.8165e-108	1.74e-103	1.94917e-106	- && Q43191.1 RecName: Full=Probable linoleate 9S-lipoxygenase 5; AltName: Full=Leaf lipoxygenase && PF01477:PLAT/LH2 domain|PF00305:Lipoxygenase
FvH4_7g20060	0.715343	0.724563	75.7299	81.8922	75.2887	75.515	6.8502	6.68835	3.08e-105	3.85102e-91	3.5e-103	1.57069e-89	- && - && -
FvH4_1g17340	2.66663	2.93514	53.3253	56.9583	27.1986	33.1418	4.3739	3.40597	3.19e-105	9.43216e-42	3.6e-103	1.45667e-40	- && Q43873.1 RecName: Full=Peroxidase 73; Short=Atperox P73; AltName: Full=ATP10a; AltName: Full=PRXR11; Flags: Precursor && PF00141:Peroxidase
FvH4_2g03550	1.17064	0.978001	37.0631	38.5725	45.8397	48.2363	5.21796	5.43417	3.65e-105	1.28281e-101	4.1e-103	6.09701e-100	- && Q9C7Z9.2 RecName: Full=Serine carboxypeptidase-like 18; Flags: Precursor && PF00450:Serine carboxypeptidase
FvH4_2g03260	2.82061	2.81876	57.0016	76.4613	117.356	163.932	4.64138	5.6186	1.85e-104	1.05496e-142	2.07e-102	9.52287e-141	- && Q6VAA6.1 RecName: Full=UDP-glycosyltransferase 74G1 && PF00201:UDP-glucoronosyl and UDP-glucosyl transferase
FvH4_7g03220	159.274	162.716	1404.55	1521.76	3838.79	4507.49	3.26019	4.67425	3.01e-104	2.1429e-184	3.35e-102	3.59036e-182	- && Q9LK88.1 RecName: Full=NADPH:quinone oxidoreductase && PF03358:NADPH-dependent FMN reductase
FvH4_5g32630	2.01065	1.75873	60.3767	68.4704	44.8251	50.3408	5.17455	4.63838	4.77e-103	1.40065e-64	5.28e-101	3.47018e-63	- && Q8LAH7.2 RecName: Full=12-oxophytodienoate reductase 1; AltName: Full=12-oxophytodienoate-10,11-reductase 1; Short=AtOPR1; Short=OPDA-reductase 1; AltName: Full=FS-AT-I; Contains: RecName: Full=12-oxophytodienoate reductase 1, N-terminally processed && PF00724:NADH:flavin oxidoreductase / NADH oxidase family
FvH4_6g04670	4.58904	4.38164	54.0885	58.8809	75.8966	80.1114	3.73121	4.09863	7.1e-103	1.56581e-114	7.83e-101	9.07119e-113	- && Q9SQT8.1 RecName: Full=Bifunctional 3-dehydroquinate dehydratase/shikimate dehydrogenase, chloroplastic; Short=DHQ-SDH protein; AltName: Full=DHQase-SORase; AltName: Full=Protein EMBRYO DEFECTIVE 3004; Includes: RecName: Full=Dehydroquinate dehydratase; Short=DHQ; Includes: RecName: Full=Shikimate dehydrogenase; Short=SDH; Flags: Precursor && PF01488:Shikimate / quinate 5-dehydrogenase|PF085…
FvH4_4g19700	6.5073	8.06699	175.475	206.389	177.835	222.147	4.78412	4.75328	7.35e-103	7.19994e-84	8.06e-101	2.53292e-82	- && O24248.1 RecName: Full=Major allergen Pru av 1; AltName: Full=Allergen Pru a 1; AltName: Allergen=Pru av 1 && PF00407:Pathogenesis-related protein Bet v I family
FvH4_3g17851	2.02371	2.07994	33.9145	37.574	58.9807	59.7013	4.19863	4.83179	1.6e-102	1.33257e-131	1.74e-100	1.03104e-129	- && C0LGN2.1 RecName: Full=Probable leucine-rich repeat receptor-like serine/threonine-protein kinase At3g14840; Flags: Precursor && PF13855:Leucine rich repeat|PF11721:Di-glucose binding within endoplasmic reticulum|PF07714:Protein tyrosine kinase
FvH4_5g26370	2.55618	2.72607	43.5962	44.8975	63.7588	66.1614	4.1416	4.59761	2.96e-102	6.62082e-115	3.22e-100	3.87418e-113	- && Q9C9K5.1 RecName: Full=Protein PIN-LIKES 3; AltName: Full=Auxin efflux carrier-like protein 3 && PF03547:Membrane transport protein
FvH4_3g36780	8.46463	8.04704	91.388	93.6668	258.671	238.56	3.56289	4.89065	6.54e-102	1.08478e-183	7.07e-100	1.79173e-181	- && - && PF13419:Haloacid dehalogenase-like hydrolase
FvH4_7g02560	5.7907	4.53973	79.8248	69.9573	192.278	186.876	3.93538	5.17722	1.49e-101	4.1814e-179	1.61e-99	6.08629e-177	- && Q9S9K4.2 RecName: Full=Aspartic proteinase-like protein 2; Flags: Precursor && PF14541:Xylanase inhibitor C-terminal|PF14543:Xylanase inhibitor N-terminal
FvH4_3g40570	7.49883	7.92811	87.1005	88.5598	281.564	358.373	3.58497	5.35238	1.83e-101	1.44022e-184	1.96e-99	2.43053e-182	- && Q43054.1 RecName: Full=Trans-cinnamate 4-monooxygenase; AltName: Full=Cinnamic acid 4-hydroxylase; Short=C4H; Short=CA4H; AltName: Full=Cytochrome P450 73; AltName: Full=Cytochrome P450C4H [Populus sieboldii x Populus grandidentata] && PF00067:Cytochrome P450
FvH4_3g07630	85.2336	82.4934	5.62623	6.12888	1.7897	1.48597	-3.75854	-5.69516	3.57e-101	5.06545e-110	3.8e-99	2.69952e-108	- && Q9LWM4.1 RecName: Full=CBL-interacting protein kinase 5; AltName: Full=OsCIPK05 && PF00069:Protein kinase domain|PF03822:NAF domain
FvH4_5g15020	5.95774	7.98687	127.505	149.875	155.561	170.143	4.387	4.52086	6.44e-101	7.57568e-100	6.83e-99	3.46621e-98	- && Q9FUT0.1 RecName: Full=Glutathione S-transferase U9; Short=AtGSTU9; AltName: Full=GST class-tau member 9; AltName: Full=Glutathione S-transferase 14 && PF13417:Glutathione S-transferase, N-terminal domain
FvH4_4g33930	3.51684	2.45314	117.878	126.675	198.843	203.568	5.4413	6.06128	1.19e-100	9.62434e-120	1.26e-98	6.17469e-118	- && Q9LQU4.1 RecName: Full=Protein PLANT CADMIUM RESISTANCE 2; Short=AtPCR2 && PF04749:PLAC8 family
FvH4_5g27150	155.917	137.857	14.0966	12.7481	1.66966	1.41105	-3.37611	-6.59395	2.94e-100	2.76042e-221	3.08e-98	7.38937e-219	- && Q3KTM0.1 RecName: Full=Ferric reduction oxidase 7, chloroplastic; Short=AtFRO7; AltName: Full=Ferric-chelate reductase 7; Flags: Precursor && PF08030:Ferric reductase NAD binding domain|PF08022:FAD-binding domain|PF01794:Ferric reductase like transmembrane component
FvH4_6g12680	15.3847	16.4922	211.314	286.276	301.904	396.212	4.04065	4.43083	3.1e-100	1.14696e-118	3.24e-98	7.14215e-117	- && P32110.1 RecName: Full=Probable glutathione S-transferase; AltName: Full=G2-4; AltName: Full=Heat shock protein 26A && PF02798:Glutathione S-transferase, N-terminal domain|PF00043:Glutathione S-transferase, C-terminal domain
FvH4_7g25890	2.58907	4.58155	111.908	144.521	273.191	353.435	5.22852	6.41973	5.2e-100	2.28991e-150	5.41e-98	2.32881e-148	- && Q8VZW3.1 RecName: Full=Probable chalcone--flavonone isomerase 3; Short=Chalcone isomerase 3; AltName: Full=Chalcone isomerase-like 1 && PF02431:Chalcone-flavanone isomerase
FvH4_5g29490	0.389074	0.388633	31.7551	32.3226	33.0439	36.1952	6.44065	6.45431	2.21e-99	2.09382e-89	2.29e-97	8.26492e-88	- && I7C6E8.1 RecName: Full=Beta-amyrin 28-oxidase; AltName: Full=Cytochrome P450 CYP716A52v2 && PF00067:Cytochrome P450
FvH4_5g30240	12.8633	15.1147	168.847	160.648	155.482	129.152	3.63278	3.32415	4.21e-98	1.08059e-63	4.33e-96	2.62967e-62	- && - && -
FvH4_6g20570	33.2827	35.2925	287.548	296.534	214.427	291.385	3.16645	2.86111	4.22e-98	2.41026e-52	4.33e-96	4.66218e-51	- && P43309.1 RecName: Full=Polyphenol oxidase, chloroplastic; Short=PPO; AltName: Full=Catechol oxidase; Flags: Precursor && PF12142:Polyphenol oxidase middle domain|PF12143:Protein of unknown function (DUF_B2219)|PF00264:Common central domain of tyrosinase
FvH4_1g10180	8.89528	7.93641	83.7596	85.4739	234.032	224.524	3.40643	4.74623	5.41e-98	1.56046e-182	5.52e-96	2.45552e-180	- && Q9FKY4.1 RecName: Full=Protein PIN-LIKES 7; AltName: Full=Auxin efflux carrier-like protein 7 && PF03547:Membrane transport protein
FvH4_6g53770	0.220568	0.262837	102.012	122.094	288.249	324.949	8.92682	10.2808	1.28e-97	1.36565e-130	1.31e-95	1.03936e-128	- && Q9FYA2.1 RecName: Full=Probable WRKY transcription factor 75; AltName: Full=WRKY DNA-binding protein 75 && PF03106:WRKY DNA -binding domain
FvH4_4g26630	0.649229	1.11211	79.8928	113.274	109.492	149.014	6.83857	7.16074	2.5e-97	6.78259e-104	2.53e-95	3.29083e-102	- && - && -
FvH4_4g25500	5.89465	5.4023	82.5971	68.1984	174.271	184.903	3.81503	4.96941	9.7e-97	1.14591e-177	9.77e-95	1.63724e-175	- && Q38956.1 RecName: Full=Protein DETOXIFICATION 29; Short=AtDTX29; AltName: Full=Multidrug and toxic compound extrusion protein 29; Short=MATE protein 29 && PF01554:MatE
FvH4_6g39500	1.74566	2.43382	96.822	87.4453	144.739	141.036	5.52984	6.06555	1.32e-96	4.26671e-111	1.32e-94	2.31626e-109	- && Q9LIE6.1 RecName: Full=VQ motif-containing protein 22; Short=AtVQ22 && PF05678:VQ motif
FvH4_2g23800	1.29446	0.656616	49.7163	62.3959	100.718	125.51	5.93728	6.85134	1.42e-96	2.6058e-127	1.42e-94	1.87884e-125	- && Q9KG32.1 RecName: Full=Uncharacterized isomerase BH0283 && PF02567:Phenazine biosynthesis-like protein
FvH4_3g08181	0.703875	0.749531	21.6521	19.5225	32.5388	27.2033	4.89882	5.3383	1.77e-96	1.26449e-101	1.76e-94	6.02223e-100	- && - && -
FvH4_4g27420	233.558	258.28	23.5377	23.8229	1.00871	1.27035	-3.30032	-7.78339	2.68e-96	5.39522e-153	2.65e-94	5.79029e-151	- && Q9XF43.1 RecName: Full=3-ketoacyl-CoA synthase 6; Short=KCS-6; AltName: Full=Cuticular protein 1; AltName: Full=Eceriferum 6; AltName: Full=Very long-chain fatty acid condensing enzyme 6; Short=VLCFA condensing enzyme 6 && PF08392:FAE1/Type III polyketide synthase-like protein|PF08541:3-Oxoacyl-[acyl-carrier-protein (ACP)] synthase III C terminal
FvH4_7g08590	359.87	276.814	24.6357	20.2047	0.3959	0.121666	-3.75204	-10.2471	1.04e-94	1.08112e-125	1.03e-92	7.58376e-124	- && F4HVY0.1 RecName: Full=Protein ECERIFERUM 1 && PF04116:Fatty acid hydroxylase superfamily|PF12076:WAX2 C-terminal domain
FvH4_6g39430	15.7352	14.4218	139.703	141.505	214.237	262.564	3.29758	3.96118	1.75e-94	3.22178e-108	1.72e-92	1.64906e-106	- && Q66PF3.1 RecName: Full=Putative UDP-glucose flavonoid 3-O-glucosyltransferase 3; Short=FaGT3; AltName: Full=Flavonol 3-O-glucosyltransferase 3 && PF00201:UDP-glucoronosyl and UDP-glucosyl transferase
FvH4_2g38320	4.40746	4.24657	48.2599	47.9883	146.531	175.142	3.55173	5.1945	4.72e-94	1.59471e-180	4.61e-92	2.33579e-178	- && O80327.1 RecName: Full=Thaumatin-like protein 1; Flags: Precursor && PF00314:Thaumatin family
FvH4_3g14640	5.64933	5.45108	64.5315	69.5014	167.315	170.371	3.67048	4.90538	5.96e-94	1.87242e-169	5.79e-92	2.39597e-167	- && Q9SAJ6.1 RecName: Full=Glyceraldehyde-3-phosphate dehydrogenase GAPCP1, chloroplastic; AltName: Full=Glyceraldehyde-3-phosphate dehydrogenase of plastid 1; AltName: Full=NAD-dependent glyceraldehydephosphate dehydrogenase chloroplastic 1; Flags: Precursor && PF00044:Glyceraldehyde 3-phosphate dehydrogenase, NAD binding domain|PF02800:Glyceraldehyde 3-phosphate dehydrogenase, C-terminal domain
FvH4_3g19270	0.683734	0.349183	355.247	469.693	403.224	488.881	9.74218	9.75665	9.82e-94	6.2334e-94	9.5e-92	2.62513e-92	- && Q9FN29.1 RecName: Full=Homeobox-leucine zipper protein ATHB-52; AltName: Full=HD-ZIP protein ATHB-52; AltName: Full=Homeodomain transcription factor ATHB-52 && PF00046:Homeobox domain
FvH4_3g26010	0.237363	0.121221	124.704	128.354	3407.99	3023.53	9.56376	14.1333	1.03e-93	1.45481e-203	9.96e-92	3.16646e-201	- && P29063.1 RecName: Full=Pathogenesis-related protein PR-4B; Flags: Precursor && PF00967:Barwin family
FvH4_7g03520	46.3742	45.3065	458.385	467.676	794.311	841.11	3.41271	4.13509	1.12e-93	5.1849e-127	1.07e-91	3.71542e-125	- && - && PF05678:VQ motif
FvH4_3g08290	1.17893	1.14144	141.172	172.959	292.643	351.674	7.15841	8.0965	1.2e-93	1.07124e-119	1.14e-91	6.85389e-118	- && O04681.1 RecName: Full=Pathogenesis-related genes transcriptional activator PTI5; AltName: Full=PTO-interacting protein 5 && PF00847:AP2 domain
FvH4_4g10190	107.555	107.956	10.8138	11.0928	1.39434	2.28533	-3.22221	-5.90488	1.76e-93	1.28265e-143	1.67e-91	1.1807e-141	- && Q8H1Z0.1 RecName: Full=Protein ECERIFERUM 3; AltName: Full=Protein FACELESS POLLEN 1; AltName: Full=Protein WAX2; AltName: Full=Protein YORE-YORE && PF04116:Fatty acid hydroxylase superfamily|PF12076:WAX2 C-terminal domain
FvH4_7g20000	12.8288	11.8248	132.736	126.461	156.838	160.058	3.47077	3.66261	1.98e-93	1.29844e-92	1.88e-91	5.39025e-91	- && - && -
FvH4_3g05030	0.936776	0.708417	42.4495	49.7382	118.055	127.407	5.89239	7.20721	3.15e-93	4.70953e-147	2.97e-91	4.58913e-145	- && - && -
FvH4_5g32690	9.74713	10.7797	139.585	189.005	426.66	485.425	4.07658	5.45092	1.1e-92	4.81836e-203	1.03e-90	1.03903e-200	- && Q8GYB8.2 RecName: Full=12-oxophytodienoate reductase 2; AltName: Full=12-oxophytodienoate-10,11-reductase 2; Short=AtOPR2; Short=OPDA-reductase 2; Contains: RecName: Full=12-oxophytodienoate reductase 2, N-terminally processed && PF00724:NADH:flavin oxidoreductase / NADH oxidase family
FvH4_2g20110	8.79987	11.9663	142.35	160.195	158.543	156.038	3.93887	3.89744	3.3e-92	5.60406e-83	3.08e-90	1.94505e-81	- && Q03662.1 RecName: Full=Probable glutathione S-transferase; AltName: Full=Auxin-induced protein PGNT1/PCNT110 && PF13410:Glutathione S-transferase, C-terminal domain|PF13417:Glutathione S-transferase, N-terminal domain
FvH4_3g18430	11.6739	9.0097	112.46	109.191	149.104	165.966	3.49834	3.90739	4.08e-92	6.00317e-103	3.8e-90	2.88264e-101	- && Q02909.1 RecName: Full=Phosphoenolpyruvate carboxylase, housekeeping isozyme; Short=PEPCase; AltName: Full=PEPC 1 && PF00311:Phosphoenolpyruvate carboxylase
FvH4_4g33450	4.9496	4.17	65.3767	65.6714	80.8159	74.6943	3.92321	4.07168	4.62e-92	1.283e-84	4.28e-90	4.56879e-83	- && Q55512.2 RecName: Full=Aspartate-semialdehyde dehydrogenase; Short=ASA dehydrogenase; Short=ASADH; AltName: Full=Aspartate-beta-semialdehyde dehydrogenase && PF02774:Semialdehyde dehydrogenase, dimerisation domain|PF01118:Semialdehyde dehydrogenase, NAD binding domain
FvH4_4g31070	6.62384	6.87183	79.7555	81.2801	237.024	236.721	3.65256	5.11127	6.32e-92	7.69438e-183	5.83e-90	1.24441e-180	- && O49255.1 RecName: Full=NAC transcription factor 29; Short=AtNAC029; AltName: Full=Protein NAC-LIKE, ACTIVATED BY AP3/PI; Short=AtNAP && PF02365:No apical meristem (NAM) protein
FvH4_2g12820	0.748738	0.656045	19.9162	17.9314	33.4929	38.3491	4.83056	5.65714	2.2e-91	7.18897e-120	2.03e-89	4.62497e-118	- && Q6Z8L2.1 RecName: Full=Putative laccase-9; AltName: Full=Benzenediol:oxygen oxidoreductase 9; AltName: Full=Diphenol oxidase 9; AltName: Full=Urishiol oxidase 9; Flags: Precursor && -
FvH4_6g10510	12.8889	10.7992	129.469	114.788	284.728	240.165	3.4427	4.44805	2.24e-91	1.26443e-137	2.05e-89	1.06308e-135	- && Q6IEQ7.1 RecName: Full=WRKY transcription factor WRKY24; Short=OsWRKY24 && PF03106:WRKY DNA -binding domain
FvH4_5g32710	16.7876	13.4351	169.352	202.504	408.447	486.527	3.69845	4.86702	3.78e-91	2.01415e-152	3.44e-89	2.13216e-150	- && Q8LAH7.2 RecName: Full=12-oxophytodienoate reductase 1; AltName: Full=12-oxophytodienoate-10,11-reductase 1; Short=AtOPR1; Short=OPDA-reductase 1; AltName: Full=FS-AT-I; Contains: RecName: Full=12-oxophytodienoate reductase 1, N-terminally processed && PF00724:NADH:flavin oxidoreductase / NADH oxidase family
FvH4_3g40810	11.8159	12.7744	145.651	157.82	139.583	193.784	3.70083	3.73846	2.37e-90	4.84957e-63	2.15e-88	1.16315e-61	- && O04682.1 RecName: Full=Pathogenesis-related genes transcriptional activator PTI6; AltName: Full=PTO-interacting protein 6 && PF00847:AP2 domain
FvH4_2g31570	0.215719	0.154235	193.95	217.912	1541.56	1594.29	10.2097	13.0403	2.32e-89	3.77871e-146	2.1e-87	3.63646e-144	- && Q9M2U5.1 RecName: Full=Endochitinase EP3; AltName: Full=Chitinase class IV; Short=AtchitIV; AltName: Full=Protein HOMOLOG OF CARROT EP3-3 CHITINASE; Short=AtEP3; Flags: Precursor && PF00182:Chitinase class I|PF00187:Chitin recognition protein
FvH4_5g17240	23.3212	19.253	256.067	278.684	714.241	905.691	3.72881	5.22935	2.92e-89	3.59665e-153	2.63e-87	3.87789e-151	- && Q9LE22.1 RecName: Full=Probable calcium-binding protein CML27; AltName: Full=Calmodulin-like protein 27 && PF13499:EF-hand domain pair|PF13833:EF-hand domain pair
FvH4_3g22890	29.3829	27.2261	230.126	243.235	239.314	221.119	3.14027	3.00201	1.04e-88	3.24468e-71	9.31e-87	9.21528e-70	- && - && PF04520:Senescence regulator
FvH4_3g17240	6.20297	6.266	62.6737	64.3181	87.2948	86.8083	3.42438	3.78152	2.03e-88	3.79866e-97	1.81e-86	1.66604e-95	- && H2DH21.1 RecName: Full=Cytochrome P450 CYP72A219; AltName: Full=Cytochrome P450 CYP72A129 [Panax ginseng] && PF00067:Cytochrome P450
FvH4_2g02590	2.2339	2.58951	41.4907	36.4363	50.3035	51.1806	4.0878	4.37132	2.33e-88	3.89453e-93	2.07e-86	1.63129e-91	- && O48651.1 RecName: Full=Squalene monooxygenase; AltName: Full=Squalene epoxidase; Short=SE && PF08491:Squalene epoxidase|PF01266:FAD dependent oxidoreductase
FvH4_3g29782	33.082	26.8542	302.135	266.239	1055.4	1003.14	3.3214	5.07992	3.39e-88	6.26087e-204	3e-86	1.37556e-201	- && Q2PCF1.1 RecName: Full=Pleiotropic drug resistance protein 2; AltName: Full=NpPDR2 && PF08370:Plant PDR ABC transporter associated|PF00005:ABC transporter|PF01061:ABC-2 type transporter
FvH4_3g35040	3.01874	2.74444	67.3425	89.0532	115.911	137.085	4.84056	5.43589	4.25e-88	9.41733e-115	3.75e-86	5.46933e-113	- && Q681X4.1 RecName: Full=Zinc finger protein ZAT5 && PF13912:C2H2-type zinc finger
FvH4_6g14970	21.3841	25.7391	220.224	239.34	677.949	637.495	3.36126	4.78046	1.69e-87	6.35309e-175	1.49e-85	8.80697e-173	- && Q9LZ06.1 RecName: Full=Glutathione S-transferase L3; Short=AtGSTL3; AltName: Full=GST class-lambda member 3 && PF13417:Glutathione S-transferase, N-terminal domain|PF13410:Glutathione S-transferase, C-terminal domain
FvH4_6g07150	1.37108	1.61233	26.3377	26.4351	11.4746	12.9298	4.21817	3.00832	2.17e-87	5.27242e-27	1.9e-85	5.48167e-26	- && Q0WVV6.1 RecName: Full=Calmodulin-binding protein 60 D && PF07887:Calmodulin binding protein-like
FvH4_1g02900	1.37555	0.869549	45.7799	38.5166	508.323	465.41	5.3171	8.75069	2.96e-87	2.72895e-284	2.58e-85	1.47801e-281	- && Q9SK27.2 RecName: Full=Early nodulin-like protein 1; AltName: Full=Phytocyanin-like protein; Flags: Precursor && PF02298:Plastocyanin-like domain
FvH4_4g02860	0.539298	0.0688548	425.474	429.369	5268.93	4567.5	10.594	13.9879	3.25e-87	3.10952e-54	2.82e-85	6.28625e-53	- && P19873.1 RecName: Full=Inhibitor of trypsin and hageman factor; AltName: Full=CMTI-V && -
FvH4_3g21430	60.5095	69.9034	517.008	543.652	541.317	598.338	3.09978	3.10557	3.71e-87	2.86132e-78	3.21e-85	9.22955e-77	- && Q6NQE2.1 RecName: Full=Probable NAD(P)H dehydrogenase (quinone) FQR1-like 1 && PF03358:NADPH-dependent FMN reductase
FvH4_4g02221	6.86525	7.55732	73.5732	68.5542	190.121	196.09	3.3761	4.72051	7.54e-87	1.76766e-169	6.49e-85	2.27442e-167	- && Q0GXS4.1 RecName: Full=Serine/threonine receptor-like kinase NFP; Short=RLK NFP; AltName: Full=Nod factor perception protein; AltName: Full=Nod-factor receptor 5; Flags: Precursor && PF00069:Protein kinase domain
FvH4_6g08790	4.40219	4.30319	85.9607	90.5778	98.588	117.338	4.41857	4.61075	1.18e-86	7.19312e-78	1.01e-84	2.2948e-76	- && - && -
FvH4_6g34000	3.19219	3.02699	35.2227	29.5366	101.911	94.958	3.4564	4.96267	3.88e-86	1.50709e-192	3.31e-84	2.76367e-190	- && Q9LNQ4.2 RecName: Full=Probable phospholipid-transporting ATPase 4; Short=AtALA4; AltName: Full=Aminophospholipid flippase 4 && -
FvH4_2g27700	0.57738	0.810887	19.4504	24.1435	43.1844	64.8487	5.04217	6.25412	3.9e-86	3.49646e-115	3.32e-84	2.05629e-113	- && O04086.1 RecName: Full=Probable receptor-like protein kinase At1g11050; Flags: Precursor && PF00069:Protein kinase domain
FvH4_5g36230	8.86115	6.88806	101.557	119.874	212.098	294.575	3.89218	4.98756	6.01e-86	8.69217e-116	5.09e-84	5.16408e-114	- && Q9C7I1.1 RecName: Full=RING-H2 finger protein ATL34; AltName: Full=RING-type E3 ubiquitin transferase ATL34; Flags: Precursor && PF13639:Ring finger domain
FvH4_4g26973	0.753524	0.673443	28.6397	26.8218	85.9118	75.9271	5.35944	6.80665	6.32e-86	5.37481e-143	5.34e-84	4.88961e-141	- && - && PF02485:Core-2/I-Branching enzyme
FvH4_5g00460	50.8029	49.7836	383.091	417.131	1216.27	1337.94	3.06826	4.64452	1.16e-85	4.81806e-187	9.77e-84	8.37371e-185	- && - && PF14368:Probable lipid transfer
FvH4_2g23890	5.60155	6.38296	82.5776	81.2717	144.689	159.813	3.84748	4.64376	2.68e-85	2.27622e-115	2.24e-83	1.34205e-113	- && Q8LFY8.2 RecName: Full=RING-H2 finger protein ATL54; AltName: Full=RING-type E3 ubiquitin transferase ATL54 && PF13639:Ring finger domain
FvH4_2g29820	1.00087	0.975006	21.8956	16.09	56.0137	50.7467	4.34081	5.73423	4.26e-85	7.90333e-183	3.56e-83	1.26938e-180	- && Q76CU2.1 RecName: Full=Pleiotropic drug resistance protein 1; AltName: Full=NtPDR1 && -
FvH4_5g19390	1.69997	1.22064	29.0399	24.5522	62.1703	59.4116	4.27796	5.36199	4.69e-85	5.42404e-140	3.9e-83	4.7311e-138	- && Q9FFN2.2 RecName: Full=Probable glycosyltransferase At5g03795 && PF03016:Exostosin family
FvH4_3g43501	0.13504	0.0965508	108.675	100.871	4183.04	3983.57	9.91023	15.0968	2.07e-84	1.22471e-195	1.72e-82	2.37685e-193	- && B8AVF0.1 RecName: Full=Beta-glucosidase 12; Flags: Precursor && PF00232:Glycosyl hydrolase family 1
FvH4_4g22650	6.31847	5.69926	91.1209	70.7069	222.807	184.702	3.82777	5.06242	2.34e-84	7.29478e-157	1.92e-82	8.05157e-155	- && Q9LY29.1 RecName: Full=Ethylene-responsive transcription factor ERF115 && PF00847:AP2 domain
FvH4_2g13010	13.762	12.864	104.538	99.9349	128.847	102.043	3.0172	3.09424	2.34e-84	3.41672e-66	1.92e-82	8.75379e-65	- && Q93Z38.2 RecName: Full=Tryptophan aminotransferase-related protein 4 && PF04863:Alliinase EGF-like domain|PF04864:Allinase
FvH4_5g10640	1.76883	1.98447	27.8207	29.5524	78.3077	92.3625	4.00862	5.48341	5.76e-84	4.45699e-154	4.72e-82	4.87319e-152	- && A1L4Y2.1 RecName: Full=Alcohol dehydrogenase-like 3 && PF08240:Alcohol dehydrogenase GroES-like domain|PF00107:Zinc-binding dehydrogenase
FvH4_7g20010	10.1388	11.345	139.996	147.521	193.106	187.161	3.81705	4.12257	7.17e-84	4.24542e-87	5.86e-82	1.57942e-85	- && - && -
FvH4_6g39401	0.468035	0.758158	30.9248	31.1265	172.321	216.583	5.72406	8.27389	1.32e-83	1.01148e-181	1.07e-81	1.58096e-179	- && Q2V6K0.1 RecName: Full=UDP-glucose flavonoid 3-O-glucosyltransferase 6; AltName: Full=Flavonol 3-O-glucosyltransferase 6; Short=FaGT6 && PF00201:UDP-glucoronosyl and UDP-glucosyl transferase
FvH4_7g00080	23.8779	25.1749	189.284	221.787	423.822	473.611	3.14323	4.17147	1.72e-83	1.67729e-147	1.4e-81	1.6482e-145	- && P83372.1 RecName: Full=Citrate synthase, mitochondrial; Flags: Precursor && PF00285:Citrate synthase
FvH4_1g26810	132.567	124.953	14.1872	15.2359	6.18091	4.8304	-3.05346	-4.56673	2e-83	3.42755e-124	1.61e-81	2.34777e-122	- && O22898.1 RecName: Full=Long chain acyl-CoA synthetase 1; AltName: Full=Protein ECERIFERUM 8 && PF00501:AMP-binding enzyme
FvH4_4g34500	412.486	455.983	52.2643	53.9951	9.61393	7.84241	-2.95472	-5.65563	3.91e-83	1.08015e-198	3.15e-81	2.15005e-196	- && K4BW79.1 RecName: Full=2-methylene-furan-3-one reductase; AltName: Full=Enone oxidoreductase; Short=SlEO; Flags: Precursor && PF08240:Alcohol dehydrogenase GroES-like domain|PF13602:Zinc-binding dehydrogenase
FvH4_2g33050	8.03581	6.08671	82.2967	88.7489	158.229	156.409	3.67666	4.45741	5.09e-83	2.3005e-117	4.08e-81	1.3916e-115	- && - && -
FvH4_1g13330	11.8031	13.8148	114.428	111.93	248.175	238.745	3.21869	4.22596	1.29e-82	1.08655e-135	1.03e-80	8.97327e-134	- && P53844.1 RecName: Full=Phosphatidylinositol transfer protein PDR17; Short=PITP; AltName: Full=Phosphatidylserine transport B pathway protein 2; AltName: Full=Pleiotropic drug resistance protein 17; AltName: Full=SEC14 homolog 3 && PF03765:CRAL/TRIO, N-terminal domain|PF00650:CRAL/TRIO domain
FvH4_7g12550	5.12396	4.3462	55.5832	52.371	72.9476	76.2973	3.58849	3.95748	1.87e-82	5.37411e-90	1.48e-80	2.14311e-88	- && I7C6E8.1 RecName: Full=Beta-amyrin 28-oxidase; AltName: Full=Cytochrome P450 CYP716A52v2 && PF00067:Cytochrome P450
FvH4_6g07830	618.239	814.549	55.0852	65.1903	2.3953	2.92399	-3.49796	-8.10098	3.73e-82	1.88608e-189	2.96e-80	3.37883e-187	- && - && PF04398:Protein of unknown function, DUF538
FvH4_2g26151	3.14312	5.81881	97.159	112.82	110.383	136.35	4.61983	4.7557	5.22e-82	1.38119e-75	4.13e-80	4.19929e-74	- && O50001.1 RecName: Full=Major allergen Pru ar 1; AltName: Allergen=Pru ar 1 && PF00407:Pathogenesis-related protein Bet v I family
FvH4_5g10890	22.0272	21.8681	164.683	153.156	509.621	575.273	2.93213	4.6055	7.5e-82	3.68041e-183	5.9e-80	5.99391e-181	- && Q9SGU9.1 RecName: Full=Methionine gamma-lyase; Short=AtMGL; AltName: Full=L-methioninase && PF01053:Cys/Met metabolism PLP-dependent enzyme
FvH4_2g27430	34.6453	52.2858	521.693	575.444	1023.35	1380.29	3.73355	4.76779	2.14e-81	1.39591e-109	1.68e-79	7.38848e-108	- && Q39013.2 RecName: Full=NAC domain-containing protein 2; Short=ANAC002 && PF02365:No apical meristem (NAM) protein
FvH4_2g03250	0.575491	0.423566	16.728	20.2247	38.7037	48.5246	5.29292	6.43351	2.27e-81	1.15279e-119	1.78e-79	7.33532e-118	- && Q6VAA6.1 RecName: Full=UDP-glycosyltransferase 74G1 && -
FvH4_2g14190	16.7606	15.0612	146.41	143.716	377.369	355.063	3.26539	4.50322	2.39e-81	5.16022e-149	1.86e-79	5.18002e-147	- && P42737.3 RecName: Full=Beta carbonic anhydrase 2, chloroplastic; Short=AtbCA2; Short=AtbetaCA2; AltName: Full=Beta carbonate dehydratase 2; Flags: Precursor && PF00484:Carbonic anhydrase
novel.41	2.46315	2.05462	36.7752	33.3583	61.6148	52.94	4.03507	4.64479	3.15e-81	3.36145e-97	2.44e-79	1.47986e-95	- && - && -
FvH4_5g11500	33.9353	30.1277	234.96	226.938	395.366	475.453	2.92618	3.74296	3.26e-81	1.89647e-107	2.52e-79	9.58065e-106	- && Q03684.1 RecName: Full=Luminal-binding protein 4; Short=BiP 4; AltName: Full=78 kDa glucose-regulated protein homolog 4; Short=GRP-78-4; Flags: Precursor && -
FvH4_3g10960	6.21788	7.30047	69.3015	83.9375	189.401	269.459	3.57809	5.06265	7.98e-81	7.60136e-131	6.15e-79	5.82329e-129	- && Q9SVG3.1 RecName: Full=Berberine bridge enzyme-like 21; Short=AtBBE-like 21; Flags: Precursor && PF08031:Berberine and berberine like|PF01565:FAD binding domain
FvH4_1g00345	1.2255	1.3624	30.5435	34.3416	74.6324	85.2185	4.72204	5.92459	1.18e-80	1.68838e-129	9.03e-79	1.26841e-127	- && Q9SLN8.1 RecName: Full=2-alkenal reductase (NADP(+)-dependent); AltName: Full=Alkenal double bound reductase; AltName: Full=Allylic alcohol dehydrogenase 1; Short=allyl-ADH1; AltName: Full=Flavin-free double bond reductase; Short=NtDBR; AltName: Full=Pulegone reductase; Short=NtRed-1 && PF16884:N-terminal domain of oxidoreductase|PF00107:Zinc-binding dehydrogenase
FvH4_7g23420	16.772	19.0444	132.02	138.845	423.856	443.479	2.99479	4.57588	1.71e-80	8.69385e-181	1.31e-78	1.28962e-178	- && O04015.1 RecName: Full=Delta-1-pyrroline-5-carboxylate synthase; Short=P5CS; Includes: RecName: Full=Glutamate 5-kinase; Short=GK; AltName: Full=Gamma-glutamyl kinase; Includes: RecName: Full=Gamma-glutamyl phosphate reductase; Short=GPR; AltName: Full=Glutamate-5-semialdehyde dehydrogenase; AltName: Full=Glutamyl-gamma-semialdehyde dehydrogenase && PF00171:Aldehyde dehydrogenase family|PF00…
FvH4_2g03523	0.653911	0.482286	10.0254	9.16251	9.58894	11.6323	4.15841	4.2046	2.13e-80	1.07206e-65	1.62e-78	2.71974e-64	- && Q9C7Z9.2 RecName: Full=Serine carboxypeptidase-like 18; Flags: Precursor && PF00450:Serine carboxypeptidase
FvH4_3g03130	153.676	168.182	15.7689	17.8459	9.55916	9.3026	-3.183	-4.11443	1.11e-79	4.3587e-102	8.48e-78	2.08012e-100	- && Q8H0D2.1 RecName: Full=3,7-dimethylxanthine N-methyltransferase; Short=CaDXMT1; AltName: Full=Caffeine synthase 7; Short=CtCS7 && PF03492:SAM dependent carboxyl methyltransferase
FvH4_4g08180	10.9001	11.2554	108.665	88.2268	224.694	221.636	3.22728	4.31031	2.18e-79	6.59553e-160	1.65e-77	7.56667e-158	- && Q9SUM3.1 RecName: Full=NADPH--cytochrome P450 reductase 2; Short=CPR 2; Short=P450R 2 && PF00175:Oxidoreductase NAD-binding domain|PF00258:Flavodoxin|PF00667:FAD binding domain
FvH4_5g03710	0.813273	1.93825	93.7747	98.7094	42.592	55.8437	6.18017	5.12061	2.89e-79	2.57886e-36	2.18e-77	3.47364e-35	- && P13240.2 RecName: Full=Disease resistance response protein 206; AltName: Full=Dirigent protein PI206; Flags: Precursor && PF03018:Dirigent-like protein
FvH4_6g20120	7.92295	6.90823	74.0424	78.7603	158.577	182.757	3.44239	4.50355	4.27e-79	7.3788e-125	3.21e-77	5.08417e-123	- && Q9SJ52.1 RecName: Full=Protein YLS9; AltName: Full=Protein NDR1/HIN1-LIKE 10; Short=AtNHL10; AltName: Full=Protein YELLOW-LEAF-SPECIFIC GENE 9 && PF03168:Late embryogenesis abundant protein
FvH4_4g07930	0.83496	0.59698	25.5993	22.6859	31.3502	28.3079	5.1597	5.36634	4.5e-79	6.71004e-76	3.38e-77	2.0481e-74	- && Q9C7Z9.2 RecName: Full=Serine carboxypeptidase-like 18; Flags: Precursor && PF00450:Serine carboxypeptidase
FvH4_4g13360	140.583	160.348	12.8947	15.6969	0.685709	0.594361	-3.31939	-7.8938	6.68e-79	2.33588e-112	5e-77	1.28911e-110	- && Q9LIS1.1 RecName: Full=Protein ECERIFERUM 26-like; Short=CER26-like; AltName: Full=CER2-like protein 2; Short=CER2-like2 && PF02458:Transferase family
FvH4_6g16410	29.5333	44.1021	417.513	430.997	569.479	609.091	3.60214	3.9787	1.37e-78	1.80653e-90	1.02e-76	7.26636e-89	- && Q9SJL2.2 RecName: Full=Heavy metal-associated isoprenylated plant protein 5; Short=AtHIP05; AltName: Full=Farnesylated protein 2; Short=AtFP2; Flags: Precursor && PF00403:Heavy-metal-associated domain
FvH4_3g04680	10.3457	11.9174	98.0476	97.1992	384.206	529.787	3.20779	5.33733	1.64e-78	6.27307e-162	1.22e-76	7.37846e-160	- && P43309.1 RecName: Full=Polyphenol oxidase, chloroplastic; Short=PPO; AltName: Full=Catechol oxidase; Flags: Precursor && PF12142:Polyphenol oxidase middle domain|PF12143:Protein of unknown function (DUF_B2219)|PF00264:Common central domain of tyrosinase
FvH4_6g05650	10.5636	7.74777	99.2549	108.81	135.049	156.483	3.58431	3.97218	1.98e-78	2.18978e-85	1.47e-76	7.93123e-84	- && P46086.1 RecName: Full=Mevalonate kinase; Short=MK && PF00288:GHMP kinases N terminal domain|PF08544:GHMP kinases C terminal
FvH4_3g12490	9.43859	9.00633	76.9259	75.8905	164.636	173.045	3.12687	4.17266	4.11e-78	6.72928e-132	3.03e-76	5.24141e-130	- && Q9LTV6.1 RecName: Full=Peroxisomal 2,4-dienoyl-CoA reductase && PF00106:short chain dehydrogenase
FvH4_1g12460	6.9953	5.2317	71.7083	71.3944	182.062	162.098	3.62751	4.79504	9.29e-78	9.94709e-129	6.83e-76	7.40121e-127	- && O31581.1 RecName: Full=AB hydrolase superfamily protein YfhM && PF00561:alpha/beta hydrolase fold
FvH4_1g02880	3.81195	4.68993	65.8033	81.5547	109.557	118.564	4.18882	4.721	1.96e-77	2.63748e-99	1.43e-75	1.19503e-97	- && - && PF02298:Plastocyanin-like domain
FvH4_2g40430	0.260455	0.486711	22.3967	25.2368	38.6668	40.9992	6.05277	6.69698	2.38e-77	2.14088e-92	1.74e-75	8.85595e-91	- && Q9SX83.1 RecName: Full=Protein DETOXIFICATION 33; Short=AtDTX33; AltName: Full=Multidrug and toxic compound extrusion protein 33; Short=MATE protein 33 && PF01554:MatE
FvH4_4g15010	26.1763	28.6756	213.287	238.306	449.214	580.586	3.11727	4.20867	3.33e-77	4.07743e-113	2.42e-75	2.30484e-111	- && Q5NUF4.1 RecName: Full=2-hydroxyisoflavanone dehydratase; AltName: Full=Carboxylesterase HIDM && PF07859:alpha/beta hydrolase fold
FvH4_5g35950	6.55077	7.38476	99.7354	122.5	192.521	239.717	4.06999	4.93145	3.94e-77	8.82267e-109	2.85e-75	4.5559e-107	- && P36591.2 RecName: Full=Dihydrofolate reductase && PF03959:Serine hydrolase (FSH1)
FvH4_5g16890	35.6241	32.0029	230.598	238.065	319.086	330.344	2.86922	3.24158	4.75e-77	3.29033e-90	3.43e-75	1.31438e-88	- && Q9FHB6.1 RecName: Full=Protein DETOXIFICATION 16; Short=AtDTX16; AltName: Full=Multidrug and toxic compound extrusion protein 16; Short=MATE protein 16 && PF01554:MatE
FvH4_2g27660	1.21681	0.702686	26.9825	22.5171	34.3757	36.924	4.77421	5.20217	5.54e-77	1.10409e-86	3.99e-75	4.08144e-85	- && Q39134.2 RecName: Full=Amino acid permease 3; AltName: Full=Amino acid transporter AAP3 && PF01490:Transmembrane amino acid transporter protein
FvH4_5g04370	4.87788	4.2525	61.2384	51.7319	87.7245	75.8064	3.70645	4.14216	6.21e-77	1.24578e-88	4.46e-75	4.79554e-87	- && Q9SUP6.1 RecName: Full=Probable WRKY transcription factor 53; AltName: Full=WRKY DNA-binding protein 53 && PF03106:WRKY DNA -binding domain
FvH4_7g23160	4.17182	4.53818	53.7604	44.0577	70.9572	79.1654	3.56436	4.0847	7.64e-77	6.03409e-100	5.47e-75	2.77175e-98	- && Q9LZM4.1 RecName: Full=Wall-associated receptor kinase-like 20; Flags: Precursor && PF07714:Protein tyrosine kinase|PF13947:Wall-associated receptor kinase galacturonan-binding
FvH4_1g10380	0.188279	0.23137	28.4972	27.1436	14.3094	14.6372	7.11978	6.08006	1.02e-76	3.66606e-45	7.27e-75	6.04238e-44	- && Q8LPS2.1 RecName: Full=Protein ACCELERATED CELL DEATH 6 && PF13962:Domain of unknown function|PF12796:Ankyrin repeats (3 copies)
FvH4_1g08454	0.174206	0.116769	200.245	209.31	674.587	759.191	10.5505	12.2603	1.14e-76	1.82326e-102	8.14e-75	8.73701e-101	- && Q9FEW9.1 RecName: Full=12-oxophytodienoate reductase 3; AltName: Full=12-oxophytodienoate-10,11-reductase 3; Short=OPDA-reductase 3; AltName: Full=LeOPR3 && PF00724:NADH:flavin oxidoreductase / NADH oxidase family
FvH4_1g20610	0.217778	0.454146	24.3631	23.7593	48.3347	53.7478	6.21671	7.204	1.85e-76	1.55729e-101	1.31e-74	7.35654e-100	- && - && PF12695:Alpha/beta hydrolase family
FvH4_3g04380	0.564715	0.38823	46.5756	73.1353	257.115	385.781	7.06134	9.38836	4.34e-76	4.69963e-143	3.07e-74	4.29215e-141	- && - && -
FvH4_3g01780	9.03551	8.54278	92.4009	114.15	165.819	187.223	3.63163	4.30651	4.56e-76	1.86917e-109	3.21e-74	9.80428e-108	- && Q55EX9.2 RecName: Full=Putative methyltransferase DDB_G0268948 && PF08241:Methyltransferase domain
FvH4_3g18380	0.859649	0.790886	23.2236	23.2839	23.613	31.0006	4.89461	5.02765	5.57e-76	3.68458e-63	3.91e-74	8.86468e-62	- && Q39688.1 RecName: Full=Epidermis-specific secreted glycoprotein EP1; AltName: Full=52/54 kDa medium protein; Flags: Precursor && PF01453:D-mannose binding lectin
FvH4_7g24390	6.01336	5.28055	64.1636	60.9933	120.068	117.554	3.5476	4.37442	6.31e-76	1.38096e-110	4.42e-74	7.4104e-109	- && - && PF10457:Cholesterol-capturing domain
FvH4_6g20460	7.41025	9.58322	81.83	92.1207	240.165	307.974	3.43046	4.98875	9.84e-76	2.2459e-140	6.86e-74	1.96634e-138	- && Q9ZSD4.1 RecName: Full=Syntaxin-121; Short=AtSYP121; AltName: Full=Syntaxin-related protein At-Syr1 && PF00804:Syntaxin|PF05739:SNARE domain
FvH4_4g35880	7.16158	6.36322	57.4133	50.6528	60.0573	52.8341	3.07455	3.0395	1.01e-75	2.09338e-65	7.04e-74	5.25918e-64	- && Q9LKW9.1 RecName: Full=Sodium/hydrogen exchanger 7; AltName: Full=Na(+)/H(+) exchanger 7; Short=NHE-7; AltName: Full=Protein SALT OVERLY SENSITIVE 1 && PF00999:Sodium/hydrogen exchanger family
FvH4_4g28450	3.72764	3.1309	36.1024	30.5641	98.6743	93.3085	3.35782	4.78585	1.31e-75	2.18047e-163	9.11e-74	2.59086e-161	- && Q9SX33.1 RecName: Full=Putative phospholipid-transporting ATPase 9; Short=AtALA9; AltName: Full=Aminophospholipid flippase 9 && PF16209:Phospholipid-translocating ATPase N-terminal|PF16212:Phospholipid-translocating P-type ATPase C-terminal|PF12710:haloacid dehalogenase-like hydrolase
FvH4_7g02150	0.872492	0.919726	26.1206	20.523	18.5413	19.0817	4.77644	4.36891	1.32e-74	9.35979e-52	9.12e-73	1.79555e-50	- && Q9LY71.2 RecName: Full=Cytokinin dehydrogenase 6; AltName: Full=Cytokinin oxidase 6; Short=AtCKX6; Short=AtCKX7; Short=CKO6; Flags: Precursor && PF01565:FAD binding domain|PF09265:Cytokinin dehydrogenase 1, FAD and cytokinin binding
FvH4_4g24540	19.5702	19.5134	150.186	165.874	587.819	561.903	3.09184	4.85661	1.66e-74	6.08387e-192	1.14e-72	1.10693e-189	- && - && -
FvH4_3g17940	5.22756	5.57962	45.1694	44.9497	105.132	113.6	3.13546	4.31681	2.28e-74	2.02493e-134	1.57e-72	1.62616e-132	- && C0LGG8.1 RecName: Full=Probable LRR receptor-like serine/threonine-protein kinase At1g53430; Flags: Precursor && PF07714:Protein tyrosine kinase|PF11721:Di-glucose binding within endoplasmic reticulum|PF13855:Leucine rich repeat
FvH4_1g21540	0.641696	0.461986	17.2226	15.7849	57.0621	57.2247	4.98629	6.68073	3.08e-74	6.48177e-147	2.11e-72	6.28975e-145	- && P14133.1 RecName: Full=L-ascorbate oxidase; Short=ASO; Short=Ascorbase; Flags: Precursor && PF07731:Multicopper oxidase|PF07732:Multicopper oxidase|PF00394:Multicopper oxidase
FvH4_7g21880	11.1757	11.7385	109.235	115.468	335.721	375.566	3.36941	4.93378	3.69e-74	7.91426e-159	2.52e-72	8.94734e-157	- && Q9SLD4.1 RecName: Full=Zinc finger protein ZAT11 && PF13912:C2H2-type zinc finger
FvH4_5g14410	0.134467	0.120176	15.1538	13.8092	55.4395	65.603	6.90938	8.87493	3.97e-74	2.18075e-125	2.7e-72	1.52515e-123	- && C0LGJ1.1 RecName: Full=Probable LRR receptor-like serine/threonine-protein kinase At1g74360; Flags: Precursor && PF00069:Protein kinase domain|PF08263:Leucine rich repeat N-terminal domain|PF13855:Leucine rich repeat
FvH4_1g08910	5.41313	4.83785	53.6887	50.1129	56.1029	66.1035	3.41711	3.55424	1.08e-73	2.44091e-64	7.36e-72	6.02825e-63	- && Q9CAZ7.1 RecName: Full=Protein STRICTOSIDINE SYNTHASE-LIKE 5; Short=AtSSL5; AltName: Full=Protein YELLOW-LEAF-SPECIFIC GENE 2; Flags: Precursor && PF03088:Strictosidine synthase
FvH4_6g50780	2731.51	2578.48	342.743	395.86	73.8897	76.0534	-2.76952	-5.16834	2.82e-73	1.20535e-253	1.9e-71	4.8399e-251	- && P17067.1 RecName: Full=Carbonic anhydrase, chloroplastic; AltName: Full=Carbonate dehydratase; Contains: RecName: Full=Carbonic anhydrase, 27 kDa isoform; Contains: RecName: Full=Carbonic anhydrase, 25 kDa isoform; Flags: Precursor && PF00484:Carbonic anhydrase
FvH4_2g18040	5.73396	6.90425	59.2658	58.4999	135.656	157.691	3.29467	4.51371	5.51e-73	1.00748e-125	3.71e-71	7.11008e-124	- && Q9LSF1.1 RecName: Full=Serine/threonine-protein kinase OXI1; AltName: Full=AGC serine/threonine-protein kinase subfamily 2 member 1; AltName: Full=Protein OXIDATIVE SIGNAL-INDUCIBLE 1 && PF00069:Protein kinase domain
FvH4_7g17320	7.10008	6.39775	61.0299	65.7449	131.728	141.742	3.30862	4.31944	7.56e-73	2.28762e-120	5.08e-71	1.48402e-118	- && Q9M276.1 RecName: Full=Homeobox-leucine zipper protein ATHB-12; AltName: Full=HD-ZIP protein ATHB-12; AltName: Full=Homeodomain transcription factor ATHB-12 && PF00046:Homeobox domain|PF02183:Homeobox associated leucine zipper
FvH4_2g40510	7.28712	5.70616	65.4949	60.7537	126.498	156.973	3.35808	4.42669	1.82e-72	2.16746e-108	1.22e-70	1.1143e-106	- && K4BV52.1 RecName: Full=Allene oxide synthase 1, chloroplastic; Short=LeAOS1; AltName: Full=Cytochrome P450 74A; Flags: Precursor && PF00067:Cytochrome P450
FvH4_1g24940	4.18373	4.27984	33.5168	34.9501	33.2927	38.5061	3.09207	3.06249	2.22e-72	1.31303e-56	1.48e-70	2.76985e-55	- && Q9S745.1 RecName: Full=Lipase-like PAD4; AltName: Full=Protein ENHANCED DISEASE SUSCEPTIBILITY 9; AltName: Full=Protein PHYTOALEXIN DEFICIENT 4; Short=AtPAD4 && PF01764:Lipase (class 3)
FvH4_6g54480	12.0166	13.3659	80.7032	85.0041	118.128	142.968	2.78274	3.34087	2.82e-72	2.08033e-84	1.88e-70	7.37424e-83	- && B9DGD6.1 RecName: Full=Acetyl-coenzyme A synthetase, chloroplastic/glyoxysomal; AltName: Full=Acetate--CoA ligase; AltName: Full=Acetyl-CoA synthetase; Flags: Precursor && PF16177:Acetyl-coenzyme A synthetase N-terminus|PF00501:AMP-binding enzyme|PF13193:AMP-binding enzyme C-terminal domain
FvH4_3g03501	1.35319	1.20938	18.883	19.404	36.129	39.8091	3.97924	4.86894	4.67e-72	3.40904e-103	3.1e-70	1.64375e-101	- && O64782.1 RecName: Full=G-type lectin S-receptor-like serine/threonine-protein kinase SD1-29; AltName: Full=S-domain-1 (SD1) receptor kinase 29; Short=SD1-29; Flags: Precursor && PF00954:S-locus glycoprotein domain|PF01453:D-mannose binding lectin|PF08276:PAN-like domain|PF07714:Protein tyrosine kinase
FvH4_1g30090	20.9936	23.305	162.383	174.836	287.231	338.23	3.00406	3.79738	6.26e-72	4.61302e-100	4.14e-70	2.1316e-98	- && Q9CPU4.1 RecName: Full=Microsomal glutathione S-transferase 3; Short=Microsomal GST-3; AltName: Full=Microsomal GST-III && PF01124:MAPEG family
FvH4_1g19340	0.928101	0.930008	17.9959	14.5282	15.2519	17.3249	4.20531	4.10979	7.87e-72	1.44785e-58	5.19e-70	3.19007e-57	- && Q6YU51.1 RecName: Full=Probable 1-deoxy-D-xylulose-5-phosphate synthase 2, chloroplastic; Short=1-deoxyxylulose-5-phosphate synthase; Short=DXP synthase; Short=DXPS; Flags: Precursor && PF13292:1-deoxy-D-xylulose-5-phosphate synthase|PF02780:Transketolase, C-terminal domain|PF02779:Transketolase, pyrimidine binding domain
FvH4_5g01820	0.0398225	0.213542	142.934	162.423	1218.51	1502.38	10.2595	13.3173	8.93e-72	2.95051e-119	5.88e-70	1.85715e-117	- && P81370.2 RecName: Full=Thaumatin-like protein; AltName: Allergen=Act d 2; Flags: Precursor && PF00314:Thaumatin family
FvH4_5g27600	1.73108	1.82383	20.6585	26.5184	26.9042	35.3734	3.80612	4.10827	1.57e-71	4.26846e-73	1.03e-69	1.24885e-71	- && P34913.2 RecName: Full=Bifunctional epoxide hydrolase 2; Includes: RecName: Full=Cytosolic epoxide hydrolase 2; Short=CEH; AltName: Full=Epoxide hydratase; AltName: Full=Soluble epoxide hydrolase; Short=SEH; Includes: RecName: Full=Lipid-phosphate phosphatase && PF00561:alpha/beta hydrolase fold
FvH4_1g07120	1.63567	1.1884	20.2245	17.9398	52.3717	50.1149	3.8361	5.1633	1.93e-71	2.85394e-135	1.26e-69	2.3486e-133	- && Q9LW83.2 RecName: Full=G-type lectin S-receptor-like serine/threonine-protein kinase CES101; AltName: Full=Protein CALLUS EXPRESSION OF RBCS 101; Flags: Precursor && -
FvH4_6g05020	0.308304	0.275539	18.3019	23.1603	96.0799	127.135	6.23006	8.5605	2.06e-71	1.56345e-142	1.34e-69	1.40043e-140	- && P93050.1 RecName: Full=Probable LRR receptor-like serine/threonine-protein kinase RKF3; AltName: Full=Receptor-like kinase in flowers 3; Flags: Precursor && PF00069:Protein kinase domain
FvH4_6g29800	2.00323	2.48455	41.6312	40.5391	50.0719	50.7717	4.26648	4.46456	3.16e-71	7.64087e-67	2.05e-69	1.9927e-65	- && - && PF02298:Plastocyanin-like domain
FvH4_5g38810	14.4478	16.6124	124.43	143.107	258.409	320.706	3.18212	4.1983	8.68e-71	2.10994e-109	5.63e-69	1.10424e-107	- && Q6NQB7.1 RecName: Full=Beta-1,3-galactosyltransferase 7 && PF01762:Galactosyltransferase|PF13334:Domain of unknown function (DUF4094)
FvH4_1g12742	1.28652	0.597011	29.3676	26.3918	26.9208	31.1653	4.97845	4.93668	1.21e-70	1.01848e-56	7.81e-69	2.15435e-55	- && Q8VZG2.1 RecName: Full=Protein HYPER-SENSITIVITY-RELATED 4; Short=AtHSR4; AltName: Full=BCS1-like protein && PF14363:Domain associated at C-terminal with AAA|PF00004:ATPase family associated with various cellular activities (AAA)
FvH4_4g02010	1.7001	2.48633	35.5131	51.3591	82.8227	146.067	4.44702	5.74752	1.24e-70	6.70564e-97	7.98e-69	2.92997e-95	- && Q9SUL7.1 RecName: Full=CBL-interacting serine/threonine-protein kinase 4; AltName: Full=SNF1-related kinase 3.3; AltName: Full=SOS2-like protein kinase PKS9 && PF03822:NAF domain|PF00069:Protein kinase domain
FvH4_7g29510	9.34418	10.3896	119.112	105.536	160.118	139.604	3.58353	3.90204	1.48e-70	4.00147e-73	9.49e-69	1.1722e-71	- && O03982.1 RecName: Full=Heavy metal-associated isoprenylated plant protein 39; Short=AtHIP39; Flags: Precursor && -
FvH4_6g12260	0.687376	0.552893	14.9039	15.0203	61.9371	62.056	4.67371	6.62699	1.74e-70	2.78116e-160	1.12e-68	3.20646e-158	- && Q8W486.1 RecName: Full=Uncharacterized protein At1g04910 && PF10250:GDP-fucose protein O-fucosyltransferase
FvH4_4g27540	21.2268	15.9247	189.759	264.583	380.703	481.03	3.69	4.51473	1.94e-70	8.87385e-113	1.24e-68	4.97983e-111	- && - && -
FvH4_2g06190	2.67962	2.63921	49.5057	61.1384	45.898	57.4413	4.45544	4.25809	2.21e-70	2.98204e-51	1.41e-68	5.66929e-50	- && B6TZ45.1 RecName: Full=Cell number regulator 1; AltName: Full=ZmCNR01 && PF04749:PLAC8 family
FvH4_6g15610	0.710468	0.709665	19.4703	16.9349	48.4404	46.8684	4.75595	6.04671	2.38e-70	3.14479e-122	1.51e-68	2.08658e-120	- && Q94KB7.2 RecName: Full=MLO-like protein 6; Short=AtMlo6 && PF03094:Mlo family
FvH4_3g00340	0.524162	0.602302	29.5287	37.159	59.6982	55.6633	5.95995	6.65235	2.57e-70	3.35815e-89	1.63e-68	1.31442e-87	- && Q94B74.1 RecName: Full=Nudix hydrolase 2; Short=AtNUDT2; AltName: Full=ADP-ribose pyrophosphatase; AltName: Full=NADH pyrophosphatase && PF00293:NUDIX domain
FvH4_7g20870	5.83636	8.19195	79.8635	97.5407	171.227	209.784	3.73431	4.73922	3.14e-70	2.65731e-110	1.98e-68	1.42267e-108	- && Q4AE11.1 RecName: Full=Chalcone--flavonone isomerase 1; Short=Chalcone isomerase 1 && PF02431:Chalcone-flavanone isomerase
FvH4_2g40520	1.44668	1.49046	22.2709	21.0428	40.4169	40.4249	3.95784	4.76025	4.07e-70	3.44047e-98	2.57e-68	1.53496e-96	- && Q8RY67.2 RecName: Full=Wall-associated receptor kinase-like 14; Flags: Precursor && PF00069:Protein kinase domain
FvH4_3g02090	449.699	392.583	60.9683	57.3838	3.33215	2.68195	-2.75527	-7.14711	4.47e-70	1.09099e-243	2.81e-68	3.90895e-241	- && Q9SB81.2 RecName: Full=Peroxidase 42; Short=Atperox P42; AltName: Full=ATP1a/ATP1b; AltName: Full=PRXR1; Flags: Precursor && PF00141:Peroxidase
FvH4_1g11810	11.8561	15.9416	122.038	126.161	305.091	404.823	3.23347	4.65237	4.64e-70	3.29641e-116	2.91e-68	1.96847e-114	- && Q06942.1 RecName: Full=Naringenin,2-oxoglutarate 3-dioxygenase; AltName: Full=FHT; AltName: Full=Flavanone-3-hydroxylase; Short=F3H && PF03171:2OG-Fe(II) oxygenase superfamily|PF14226:non-haem dioxygenase in morphine synthesis N-terminal
FvH4_2g29520	0.192753	0.0984389	45.8912	43.2451	51.5777	56.2159	8.35818	8.53394	5.75e-70	1.99397e-70	3.59e-68	5.58143e-69	- && Q9SD53.1 RecName: Full=UPF0481 protein At3g47200 && PF03140:Plant protein of unknown function
FvH4_6g49431	0.788398	0.664347	13.3591	11.3076	17.3862	16.0999	4.16452	4.50757	6.17e-70	1.82746e-75	3.84e-68	5.52725e-74	- && Q5W274.1 RecName: Full=Pleiotropic drug resistance protein 3; AltName: Full=NtPDR3 && PF01061:ABC-2 type transporter|PF00005:ABC transporter|PF08370:Plant PDR ABC transporter associated|PF14510:ABC-transporter extracellular N-terminal
FvH4_3g44500	0.957213	1.403	34.7291	31.8085	35.3558	33.7918	4.8842	4.84333	8.79e-70	6.8645e-57	5.46e-68	1.45998e-55	- && - && -
FvH4_1g07830	0.434449	0.45484	10.1297	12.1551	31.6675	34.8258	4.72266	6.20142	1.11e-69	1.93646e-133	6.86e-68	1.53919e-131	- && O64851.1 RecName: Full=IQ domain-containing protein IQM4; AltName: Full=IQ motif-containing protein 4 && -
FvH4_5g03343	6.036	7.84659	83.9903	120.904	95.3341	124.259	3.95812	3.95964	3.85e-69	1.34411e-68	2.38e-67	3.64411e-67	- && - && PF03168:Late embryogenesis abundant protein
FvH4_4g16850	0.20887	0.208634	10.5041	9.21895	24.3269	20.1588	5.63788	6.71377	7.06e-69	3.75715e-97	4.35e-67	1.65095e-95	- && - && PF01156:Inosine-uridine preferring nucleoside hydrolase
FvH4_4g32720	62.0485	61.7583	2.73497	3.69976	0.602889	0	-4.18971	-7.68198	7.55e-69	2.9938e-07	4.64e-67	1.17835e-06	- && - && PF00407:Pathogenesis-related protein Bet v I family
FvH4_2g07860	167.886	204.998	21.2067	23.1882	2.09632	2.58191	-2.99402	-6.3435	8.03e-69	4.50419e-158	4.92e-67	5.04318e-156	- && - && -
FvH4_7g07390	149.086	177.971	1054.88	1190.56	1070.64	1158.87	2.85558	2.74735	8.44e-69	1.23476e-61	5.16e-67	2.87852e-60	- && Q9FQA3.1 RecName: Full=Glutathione transferase GST 23; AltName: Full=Glutathione transferase GST 36 && PF00043:Glutathione S-transferase, C-terminal domain|PF02798:Glutathione S-transferase, N-terminal domain
FvH4_1g16862	0.583648	0.26081	41.9374	36.9916	68.2263	58.9348	6.64776	7.23746	1.01e-68	2.33018e-78	6.14e-67	7.53716e-77	- && Q6WNQ9.1 RecName: Full=Isoflavone 3'-hydroxylase; AltName: Full=Cytochrome P450 81E9, partial [Medicago truncatula] && PF00067:Cytochrome P450
FvH4_6g42090	327.706	343.957	1857.16	1808.24	3166.55	3614.03	2.52421	3.31385	1.3e-68	5.22393e-100	7.92e-67	2.40435e-98	- && Q9MB94.1 RecName: Full=1-aminocyclopropane-1-carboxylate oxidase; Short=ACC oxidase; AltName: Full=Ethylene-forming enzyme; Short=EFE && PF14226:non-haem dioxygenase in morphine synthesis N-terminal|PF03171:2OG-Fe(II) oxygenase superfamily
FvH4_6g17770	104.145	99.2188	589.163	692.326	606.371	797.259	2.73207	2.76527	1.93e-68	4.25139e-55	1.17e-66	8.73881e-54	- && P42896.1 RecName: Full=Enolase; AltName: Full=2-phospho-D-glycerate hydro-lyase; AltName: Full=2-phosphoglycerate dehydratase && PF00113:Enolase, C-terminal TIM barrel domain|PF03952:Enolase, N-terminal domain
FvH4_7g00010	3.60491	2.81907	107.255	86.917	513.018	361.66	4.9994	7.07308	2.08e-68	7.79753e-139	1.26e-66	6.6519e-137	- && - && -
FvH4_1g18020	0.0999882	0.0893619	654.808	726.518	1419.81	1627.31	12.9135	13.9569	2.1e-68	2.89721e-79	1.27e-66	9.51667e-78	- && Q9SZG3.1 RecName: Full=VQ motif-containing protein 29; Short=AtVQ29 && PF05678:VQ motif
FvH4_5g21120	0.3874	0.222576	26.5653	23.0127	148.027	148.005	6.4383	8.91968	2.61e-68	1.09254e-144	1.57e-66	1.02185e-142	- && Q850K7.2 RecName: Full=Expansin-like B1; AltName: Full=Expansin-related 1; AltName: Full=OsEXLB1; AltName: Full=OsEXPR1; AltName: Full=OsaEXPb3.1; Flags: Precursor && PF03330:Rare lipoprotein A (RlpA)-like double-psi beta-barrel|PF01357:Pollen allergen
FvH4_4g21600	1.6675	1.77622	18.2206	15.8338	65.3834	66.8992	3.38102	5.24094	2.64e-68	3.22596e-185	1.58e-66	5.4839e-183	- && Q9FWX7.1 RecName: Full=ABC transporter B family member 11; Short=ABC transporter ABCB.11; Short=AtABCB11; AltName: Full=Multidrug resistance protein 8; AltName: Full=P-glycoprotein 11 && PF00664:ABC transporter transmembrane region|PF00005:ABC transporter
FvH4_2g16190	0.0914504	0.217951	47.707	45.1528	71.5199	80.8909	8.27548	8.89286	3.46e-68	6.79174e-77	2.07e-66	2.12598e-75	- && P21226.2 RecName: Full=Endochitinase A2; Flags: Precursor && PF00182:Chitinase class I|PF00187:Chitin recognition protein
FvH4_4g02981	10.4674	7.88656	92.4797	77.9069	276.44	258.901	3.29152	4.84507	4.24e-68	1.27672e-153	2.53e-66	1.38942e-151	- && Q8VYR4.1 RecName: Full=Cellulose synthase-like protein G2; Short=AtCslG2 && PF03552:Cellulose synthase
FvH4_7g17240	125.585	172.338	14.104	14.0849	2.72437	3.00591	-3.32566	-5.72394	5.74e-68	9.8287e-117	3.41e-66	5.88433e-115	- && - && PF13301:Protein of unknown function (DUF4079)
FvH4_3g01000	0.254872	0.45557	21.4521	20.115	58.5026	82.3771	5.92948	7.59317	7.12e-68	8.0862e-107	4.22e-66	4.03254e-105	- && Q9XGY6.1 RecName: Full=Long-chain-alcohol O-fatty-acyltransferase; AltName: Full=Wax synthase && PF13813:Membrane bound O-acyl transferase family
FvH4_4g35280	22.8802	22.9621	151.031	137.904	189.971	204.039	2.73191	3.08154	7.83e-68	3.40701e-79	4.63e-66	1.11755e-77	- && P52902.1 RecName: Full=Pyruvate dehydrogenase E1 component subunit alpha, mitochondrial; Short=PDHE1-A; Flags: Precursor && PF00676:Dehydrogenase E1 component
FvH4_6g12390	0.19573	0.408167	29.0416	31.7424	53.9013	46.2451	6.70616	7.32923	9.07e-68	9.11149e-78	5.35e-66	2.89492e-76	- && - && PF06521:PAR1 protein
FvH4_1g21450	348.206	312.295	51.3468	48.0337	39.955	42.9756	-2.65658	-3.01588	1.02e-67	3.14277e-77	5.99e-66	9.90418e-76	- && Q9SSV4.1 RecName: Full=Inositol-3-phosphate synthase; Short=MIP synthase; AltName: Full=Myo-inositol 1-phosphate synthase; Short=IPS; Short=MI-1-P synthase && PF07994:Myo-inositol-1-phosphate synthase|PF01658:Myo-inositol-1-phosphate synthase
FvH4_2g08100	0.661749	0.931937	16.9491	19.0695	15.1088	17.8959	4.56743	4.34444	2.53e-67	6.86359e-47	1.48e-65	1.17707e-45	- && Q9SYZ7.1 RecName: Full=UPF0496 protein At4g34320 && PF05055:Protein of unknown function (DUF677)
FvH4_2g25390	18.3993	17.6296	130.124	164.245	258.218	341.286	3.10708	4.03486	6.06e-67	1.3738e-100	3.54e-65	6.38612e-99	- && Q6Q2C2.1 RecName: Full=Bifunctional epoxide hydrolase 2; Includes: RecName: Full=Cytosolic epoxide hydrolase 2; Short=CEH; AltName: Full=Epoxide hydratase; AltName: Full=Soluble epoxide hydrolase; Short=SEH; Includes: RecName: Full=Lipid-phosphate phosphatase && PF12697:Alpha/beta hydrolase family
FvH4_4g22560	20.8379	16.8899	131.565	130.452	268.133	317.062	2.87245	3.93346	6.58e-67	6.33073e-107	3.84e-65	3.17751e-105	- && A8KYS5.1 RecName: Full=Transaldolase && -
FvH4_6g05200	0.186204	0.457641	53.2829	47.7647	72.023	67.646	7.34062	7.71063	9.07e-67	5.2592e-71	5.28e-65	1.48643e-69	- && - && PF05078:Protein of unknown function (DUF679)
FvH4_3g40710	4.39517	3.55789	43.0246	38.3557	64.1496	49.1592	3.4331	3.8122	1.08e-66	3.69019e-65	6.24e-65	9.22111e-64	- && Q9SG92.1 RecName: Full=Methylesterase 17; Short=AtMES17; AltName: Full=Methyl indole-3-acetic acid esterase && PF12697:Alpha/beta hydrolase family
FvH4_3g00160	69.0884	66.58	10.2793	9.69594	3.39571	2.1834	-2.68781	-4.62098	1.09e-66	7.05879e-105	6.28e-65	3.45362e-103	- && Q94A08.2 RecName: Full=Probable galactinol--sucrose galactosyltransferase 2; AltName: Full=Protein SEED IMBIBITION 2; AltName: Full=Raffinose synthase 2 && -
FvH4_1g28352	10.7827	12.6699	81.3064	83.7092	64.8013	69.3434	2.89028	2.49366	1.28e-66	1.03055e-41	7.4e-65	1.58944e-40	- && A7LXU3.1 RecName: Full=Beta-glucosidase BoGH3B; AltName: Full=Glycosyl hydrolase family protein 3B; Short=BoGH3B; Flags: Precursor && PF01915:Glycosyl hydrolase family 3 C-terminal domain|PF00933:Glycosyl hydrolase family 3 N terminal domain
FvH4_5g08170	1.51649	1.8071	30.3904	34.5912	44.2863	51.0432	4.36202	4.81688	1.42e-66	1.85681e-73	8.2e-65	5.45999e-72	- && Q9FMV7.1 RecName: Full=Cytochrome P450 94B1 && PF00067:Cytochrome P450
FvH4_5g00090	1.32897	1.90037	26.4836	25.5618	47.9692	59.4913	4.08061	5.02925	1.51e-66	6.19232e-92	8.69e-65	2.53896e-90	- && P22988.1 RecName: Full=L-lactate dehydrogenase A; Short=LDH-A && PF00056:lactate/malate dehydrogenase, NAD binding domain|PF02866:lactate/malate dehydrogenase, alpha/beta C-terminal domain
FvH4_7g16300	1.06821	0.927405	16.82	14.4846	35.803	33.715	4.04977	5.10308	1.73e-66	6.65911e-110	9.89e-65	3.54073e-108	- && Q9LD40.2 RecName: Full=Putative cyclic nucleotide-gated ion channel 13; AltName: Full=Cyclic nucleotide- and calmodulin-regulated ion channel 13 && PF00027:Cyclic nucleotide-binding domain|PF00520:Ion transport protein
FvH4_4g20750	0.471886	0.361488	20.0047	16.0463	30.9866	34.2952	5.51805	6.27697	1.94e-66	6.05072e-87	1.11e-64	2.24031e-85	- && Q9LDE1.1 RecName: Full=Transcription factor MYB108; AltName: Full=Myb-related protein 108; Short=AtMYB108; AltName: Full=Protein BOTRYTIS-SUSCEPTIBLE 1 && PF00249:Myb-like DNA-binding domain
FvH4_5g02710	5.51257	9.62803	103.196	122.753	344.886	483.806	3.97257	5.75035	2.68e-66	3.52804e-124	1.53e-64	2.40952e-122	- && Q9FN67.1 RecName: Full=BTB/POZ domain-containing protein At5g41330 && PF02214:BTB/POZ domain
FvH4_1g25602	3.15979	2.82398	103.134	160.027	306.918	363.201	5.53836	6.78841	7.7e-66	2.38963e-119	4.38e-64	1.50819e-117	- && - && -
FvH4_6g46040	0.377609	0.358571	16.9252	18.48	16.4997	21.2482	5.66557	5.65924	8.4e-66	2.37707e-54	4.76e-64	4.82226e-53	- && - && PF07468:Agglutinin domain|PF03318:Clostridium epsilon toxin ETX/Bacillus mosquitocidal toxin MTX2
FvH4_3g21140	0.899561	0.954702	16.4855	16.0494	75.0667	61.4973	4.20795	6.17952	8.93e-66	1.57909e-150	5.05e-64	1.62006e-148	- && Q9C5E5.1 RecName: Full=Diacylglycerol kinase 5; Short=AtDGK5; Short=DAG kinase 5; AltName: Full=Diglyceride kinase 5; Short=DGK 5 && PF00781:Diacylglycerol kinase catalytic domain|PF00609:Diacylglycerol kinase accessory domain
FvH4_5g26660	381.561	477.955	49.0102	49.3197	4.93476	2.67731	-3.05176	-6.82259	1.38e-65	2.30149e-112	7.8e-64	1.27315e-110	- && - && PF04398:Protein of unknown function, DUF538
FvH4_7g16150	3.6931	3.14659	39.1188	34.184	17.9895	17.4514	3.49958	2.35257	1.74e-65	1.25233e-19	9.8e-64	1.0141e-18	- && Q9SKD9.1 RecName: Full=Probable WRKY transcription factor 46; AltName: Full=WRKY DNA-binding protein 46 && -
FvH4_3g06860	0.981966	0.889796	13.7437	13.078	34.1012	33.3635	3.91866	5.15149	1.95e-65	1.74559e-117	1.09e-63	1.05867e-115	- && C0LGN2.1 RecName: Full=Probable leucine-rich repeat receptor-like serine/threonine-protein kinase At3g14840; Flags: Precursor && PF11721:Di-glucose binding within endoplasmic reticulum|PF00069:Protein kinase domain
FvH4_2g12910	1.19599	1.29691	16.5907	16.3482	25.5943	26.101	3.79866	4.35104	2.5e-65	2.3289e-78	1.4e-63	7.53716e-77	- && Q9STK8.1 RecName: Full=Cytochrome P450 71A25 && PF00067:Cytochrome P450
FvH4_6g52810	14.5849	12.0497	89.47	89.8175	346.239	372.29	2.82748	4.73198	2.75e-65	1.2631e-172	1.54e-63	1.70036e-170	- && Q9FKS8.1 RecName: Full=Lysine histidine transporter 1 && PF01490:Transmembrane amino acid transporter protein
FvH4_7g25840	174.298	206.726	23.3721	22.5216	6.10617	11.1809	-2.97754	-4.49182	4.23e-65	1.14686e-72	2.35e-63	3.33449e-71	- && - && -
FvH4_6g05760	2.34359	2.64309	32.181	29.9588	75.7731	81.7469	3.71354	4.95761	4.97e-65	6.08909e-119	2.76e-63	3.81207e-117	- && B6ZJZ9.1 RecName: Full=Peroxisomal adenine nucleotide carrier 1; Short=GmPNC1 && PF00153:Mitochondrial carrier protein
FvH4_6g26180	2.82325	2.18926	41.2889	38.528	45.9769	47.8729	4.07362	4.20852	8.95e-65	3.7733e-58	4.96e-63	8.25905e-57	- && Q9SEU8.2 RecName: Full=Thioredoxin M2, chloroplastic; Short=AtTrxm2; Flags: Precursor && PF00085:Thioredoxin
FvH4_2g05310	11.8323	15.3511	109.066	101.578	114.028	146.727	3.02909	3.23971	9.66e-65	3.94485e-58	5.34e-63	8.62644e-57	- && O49485.1 RecName: Full=D-3-phosphoglycerate dehydrogenase 1, chloroplastic; AltName: Full=Protein EMBRYO SAC DEVELOPMENT ARREST 9; Flags: Precursor && PF00389:D-isomer specific 2-hydroxyacid dehydrogenase, catalytic domain|PF02826:D-isomer specific 2-hydroxyacid dehydrogenase, NAD binding domain
FvH4_4g26170	7.89192	9.95747	107.503	112.991	129.334	153.619	3.6997	3.96196	1.88e-64	8.6571e-61	1.04e-62	1.97082e-59	- && - && PF14009:Domain of unknown function (DUF4228)
FvH4_7g17800	1243.54	1452.04	192.607	211.34	32.426	34.9797	-2.66205	-5.34376	3.2e-64	1.28648e-218	1.76e-62	3.32897e-216	- && Q8LCA1.2 RecName: Full=Protein CURVATURE THYLAKOID 1B, chloroplastic; AltName: Full=Photosystem I protein P; AltName: Full=Thylakoid membrane phosphoprotein 14 kDa; Flags: Precursor && PF14159:CAAD domains of cyanobacterial aminoacyl-tRNA synthetase
FvH4_6g44751	5.90912	4.33145	50.9527	50.2998	42.3693	53.7295	3.38433	3.20974	1.02e-63	2.39423e-42	5.59e-62	3.74224e-41	- && O22307.1 RecName: Full=Cytochrome P450 71D11, partial [Lotus japonicus] && PF00067:Cytochrome P450
FvH4_3g02833	4.59115	3.59033	51.6319	45.8846	110.948	91.4788	3.65432	4.60984	2.2e-63	6.14219e-94	1.2e-61	2.5914e-92	- && Q9LDQ3.3 RecName: Full=Putative cysteine-rich receptor-like protein kinase 35; Short=Cysteine-rich RLK35; Flags: Precursor && PF01657:Salt stress response/antifungal
FvH4_1g00060	7.19651	6.85858	51.4518	45.9001	103.081	95.9409	2.86827	3.80199	2.73e-63	2.20283e-108	1.49e-61	1.13e-106	- && O49621.1 RecName: Full=MLO-like protein 1; Short=AtMlo1; AltName: Full=MLO protein homolog 1; Short=AtMlo-H1 && -
FvH4_4g24420	702.696	643.522	3536.01	3975.82	4364.58	5209.95	2.55653	2.80836	2.74e-63	4.18193e-66	1.49e-61	1.06791e-64	- && Q9FX54.1 RecName: Full=Glyceraldehyde-3-phosphate dehydrogenase GAPC2, cytosolic; AltName: Full=NAD-dependent glyceraldehydephosphate dehydrogenase C subunit 2 && PF02800:Glyceraldehyde 3-phosphate dehydrogenase, C-terminal domain|PF00044:Glyceraldehyde 3-phosphate dehydrogenase, NAD binding domain
FvH4_4g22830	54.7711	45.5918	4.83733	5.2096	0.731607	0.29096	-3.24409	-6.61006	3.09e-63	3.9283e-71	1.68e-61	1.11297e-69	- && K4DEY3.1 RecName: Full=Protein NEOXANTHIN-DEFICIENT 1 && -
FvH4_7g19130	4.02181	4.31327	37.1948	33.0392	89.0606	99.9013	3.15017	4.48027	5.17e-63	4.42515e-128	2.8e-61	3.27166e-126	- && Q9M568.1 RecName: Full=Phenylalanine ammonia-lyase 1; AltName: Full=RiPAL1 && PF00221:Aromatic amino acid lyase
FvH4_2g01970	32.174	28.5816	2.37332	1.71166	4.36917	2.77232	-3.81876	-3.10499	5.71e-63	2.15267e-32	3.09e-61	2.63168e-31	- && Q9T0I5.1 RecName: Full=Proline-rich protein 4; Short=AtPRP4; Flags: Precursor && PF01190:Pollen proteins Ole e I like
FvH4_1g04840	1.59757	1.11868	18.5315	18.7478	44.6726	41.9482	3.86004	4.9781	6.81e-63	1.05846e-104	3.67e-61	5.157e-103	- && Q9LW83.2 RecName: Full=G-type lectin S-receptor-like serine/threonine-protein kinase CES101; AltName: Full=Protein CALLUS EXPRESSION OF RBCS 101; Flags: Precursor && PF07714:Protein tyrosine kinase|PF01453:D-mannose binding lectin
FvH4_2g09540	110.576	84.1002	694.999	737.842	1367.73	1403.56	2.95653	3.80967	1.35e-62	1.83515e-98	7.27e-61	8.20324e-97	- && C0Z2L5.1 RecName: Full=bZIP transcription factor 44; Short=AtbZIP44 && PF00170:bZIP transcription factor
FvH4_5g34370	4.69424	4.33015	29.0879	30.4738	33.2477	31.1922	2.79908	2.81437	1.4e-62	2.84344e-54	7.52e-61	5.75834e-53	- && A1L4X0.1 RecName: Full=Protein CLT2, chloroplastic; AltName: Full=CRT-like transporter 2; AltName: Full=Chloroquine-resistance transporter-like transporter 2; Flags: Precursor && PF08627:CRT-like, chloroquine-resistance transporter-like
FvH4_6g39870	0.11935	0	261.73	288.989	325.973	401.186	12.3294	12.6318	1.67e-62	8.23892e-65	8.94e-61	2.04341e-63	- && F8WKW1.1 RecName: Full=7-deoxyloganetin glucosyltransferase; AltName: Full=Genipin glucosyltransferase; AltName: Full=UDP-glucose glucosyltransferase 2; Short=GjUGT2; AltName: Full=UDP-glycosyltransferase 85A24 && PF00201:UDP-glucoronosyl and UDP-glucosyl transferase
FvH4_5g11760	1.50644	0.999558	16.1673	15.6537	54.8911	51.6225	3.74745	5.39235	2.07e-62	4.34818e-136	1.1e-60	3.60372e-134	- && P0C5E2.3 RecName: Full=LEAF RUST 10 DISEASE-RESISTANCE LOCUS RECEPTOR-LIKE PROTEIN KINASE-like 1.2; AltName: Full=Probable receptor-like serine/threonine-protein kinase LRK10L-1.2; Flags: Precursor && PF00069:Protein kinase domain|PF14380:Wall-associated receptor kinase C-terminal|PF13947:Wall-associated receptor kinase galacturonan-binding
FvH4_4g34690	284.043	315.323	42.9885	48.9102	4.22652	4.80124	-2.62898	-6.07682	2.29e-62	1.20254e-231	1.22e-60	3.50075e-229	- && O49675.1 RecName: Full=Probable carotenoid cleavage dioxygenase 4, chloroplastic; Short=AtCCD4; AltName: Full=AtNCED4; Flags: Precursor && PF03055:Retinal pigment epithelial membrane protein
FvH4_3g02500	0.164397	0.0667843	14.9286	12.6007	25.6893	30.452	7.00094	7.93109	2.44e-62	1.70864e-79	1.3e-60	5.62837e-78	- && Q9M5A9.1 RecName: Full=Glucose-6-phosphate/phosphate translocator 1, chloroplastic; Flags: Precursor && -
FvH4_2g26970	1439.16	1329.46	236.505	245.107	54.1557	59.7389	-2.4471	-4.62575	3.05e-62	9.86873e-186	1.62e-60	1.68995e-183	- && P54773.1 RecName: Full=Photosystem II 22 kDa protein, chloroplastic; AltName: Full=CP22; Flags: Precursor && PF00504:Chlorophyll A-B binding protein
FvH4_5g20141	123.511	104.92	7.56026	6.68109	7.79172	5.70691	-3.92741	-4.09611	3.26e-62	2.85126e-43	1.72e-60	4.52954e-42	- && - && -
FvH4_5g16920	5.22559	4.2911	39.1865	47.2907	177.753	219.673	3.26165	5.36354	3.39e-62	8.27684e-171	1.79e-60	1.08904e-168	- && P32110.1 RecName: Full=Probable glutathione S-transferase; AltName: Full=G2-4; AltName: Full=Heat shock protein 26A && PF02798:Glutathione S-transferase, N-terminal domain
FvH4_6g46030	0.222761	0.255969	28.1339	27.0278	17.899	24.6299	6.91956	6.44647	5.15e-62	2.49837e-44	2.71e-60	4.04622e-43	- && - && PF03318:Clostridium epsilon toxin ETX/Bacillus mosquitocidal toxin MTX2|PF07468:Agglutinin domain
FvH4_6g03180	67.267	56.5573	368.287	393.409	595.414	596.609	2.6974	3.24509	6.99e-62	2.34695e-84	3.67e-60	8.30671e-83	- && - && -
FvH4_4g02850	1.63178	2.43061	71.9626	81.9137	1718.38	1779.5	5.30888	9.71569	8.33e-62	8.06985e-262	4.36e-60	3.54601e-259	- && - && PF00280:Potato inhibitor I family
FvH4_6g17350	9.36777	10.3196	62.7012	71.9442	66.7335	80.1973	2.84973	2.87758	1.12e-61	4.96307e-53	5.84e-60	9.77877e-52	- && Q9ZSS6.1 RecName: Full=Threonine dehydratase biosynthetic, chloroplastic; AltName: Full=Threonine deaminase; Short=TD; Flags: Precursor && PF00291:Pyridoxal-phosphate dependent enzyme|PF00585:C-terminal regulatory domain of Threonine dehydratase
FvH4_6g48240	2.61919	3.02043	59.0996	69.2947	124.504	147.133	4.58202	5.56476	1.13e-61	4.66256e-91	5.89e-60	1.89505e-89	- && Q93Z27.1 RecName: Full=Probable calcium-binding protein CML45; AltName: Full=Calmodulin-like protein 45 && PF13499:EF-hand domain pair
FvH4_6g38450	3129.67	3048.07	459.244	538.859	11.1523	14.956	-2.55346	-7.91235	1.22e-61	0	6.36e-60	0	- && P12333.1 RecName: Full=Chlorophyll a-b binding protein, chloroplastic; AltName: Full=LHCII type I CAB; Short=LHCP; Flags: Precursor && PF00504:Chlorophyll A-B binding protein
FvH4_2g10770	72.0683	74.7107	6.57256	4.89565	0.588249	0.66285	-3.60222	-6.9009	1.27e-61	1.03294e-48	6.61e-60	1.85333e-47	- && O65695.1 RecName: Full=Auxin-responsive protein SAUR50; AltName: Full=Protein SMALL AUXIN UP RNA 50 && PF02519:Auxin responsive protein
FvH4_7g19650	51.3733	52.6109	6.76836	6.88549	0.967114	0.544881	-2.85289	-6.1084	3.22e-61	7.67758e-90	1.67e-59	3.05125e-88	- && - && PF03222:Tryptophan/tyrosine permease family
FvH4_2g30510	0.316705	0.150959	16.503	14.8533	30.1142	36.893	6.16579	7.16301	6.08e-61	1.42245e-80	3.14e-59	4.73928e-79	- && Q43077.1 RecName: Full=Primary amine oxidase; AltName: Full=Amine oxidase [copper-containing]; Flags: Precursor && PF02728:Copper amine oxidase, N3 domain|PF02727:Copper amine oxidase, N2 domain|PF01179:Copper amine oxidase, enzyme domain
FvH4_6g44990	54.464	49.2612	7.52111	6.48645	0.890131	1.05581	-2.81261	-5.76283	1.14e-60	2.98198e-123	5.88e-59	1.99562e-121	- && Q6I581.1 RecName: Full=Jasmonic acid-amido synthetase JAR1; AltName: Full=Auxin-responsive GH3-like protein 5; Short=OsGH3-5; AltName: Full=Indole-3-acetic acid-amido synthetase GH3.5; AltName: Full=Jasmonate-amino acid synthetase JAR1; AltName: Full=Protein JASMONATE RESISTANT 1; Short=OsJAR1 && -
FvH4_6g54240	11.384	9.81201	70.7379	66.6829	82.3703	91.2161	2.77334	3.01217	1.45e-60	6.05195e-62	7.45e-59	1.41937e-60	- && Q9S702.1 RecName: Full=Aspartokinase 3, chloroplastic; AltName: Full=Aspartate kinase 3; Flags: Precursor && PF00696:Amino acid kinase family
FvH4_6g14670	0.165329	0.147759	16.7007	17.5521	27.5566	32.3162	6.85362	7.56102	1.53e-60	3.37486e-71	7.83e-59	9.57335e-70	- && Q9LZD3.1 RecName: Full=Exocyst complex component EXO70A1; Short=AtExo70a1; AltName: Full=Exocyst subunit Exo70 family protein A1 && PF03081:Exo70 exocyst complex subunit
FvH4_4g36371	14.5704	13.1884	98.5487	113.179	167.048	190.898	3.00822	3.66729	1.95e-60	9.90098e-84	9.99e-59	3.47789e-82	- && Q5ZK84.1 RecName: Full=Alcohol dehydrogenase [NADP(+)]; AltName: Full=Aldehyde reductase; AltName: Full=Aldo-keto reductase family 1 member A1 && PF00248:Aldo/keto reductase family
FvH4_6g09980	1598.62	1504.66	258.359	280.002	17.2499	15.0199	-2.45094	-6.60747	2.2e-60	1.34065e-290	1.12e-58	7.6152e-288	- && Q9M5X8.1 RecName: Full=Non-specific lipid-transfer protein; Short=LTP; AltName: Allergen=Pru av 3; Flags: Precursor && PF00234:Protease inhibitor/seed storage/LTP family
FvH4_3g39850	4.61627	4.12567	57.2162	37.5315	140.608	121.646	3.51397	4.88549	2.43e-60	1.13159e-164	1.24e-58	1.37258e-162	- && Q6IEQ7.1 RecName: Full=WRKY transcription factor WRKY24; Short=OsWRKY24 && PF03106:WRKY DNA -binding domain
FvH4_2g39100	7.47046	8.14499	51.9024	45.6448	123.488	115.056	2.71869	3.91102	2.49e-60	4.88596e-125	1.27e-58	3.37653e-123	- && Q0J0A4.3 RecName: Full=Probable 1-acylglycerol-3-phosphate O-acyltransferase; AltName: Full=Lipid droplet-binding protein CGI-58 homolog && PF00561:alpha/beta hydrolase fold
FvH4_1g28340	6.40249	6.78473	58.0608	47.3489	108.458	103.702	3.07414	3.98563	2.7e-60	1.71573e-109	1.37e-58	9.04021e-108	- && - && -
FvH4_4g01660	68.6731	64.1823	364.653	336.73	317.266	307.381	2.47635	2.21114	2.73e-60	8.57756e-45	1.38e-58	1.40184e-43	- && Q9LIK9.1 RecName: Full=ATP sulfurylase 1, chloroplastic; Short=AtPS1; Flags: Precursor && PF01747:ATP-sulfurylase|PF14306:PUA-like domain
FvH4_4g24720	2.15636	1.54175	30.9217	37.2489	50.6299	56.1992	4.28701	4.83623	4.87e-60	3.86851e-73	2.46e-58	1.13468e-71	- && Q70PR7.2 RecName: Full=Vinorine synthase && PF02458:Transferase family
FvH4_5g39130	6.76721	6.6564	66.9111	55.9855	64.0583	77.4001	3.27056	3.37552	5.14e-60	1.60627e-53	2.58e-58	3.1973e-52	- && - && -
FvH4_6g27910	58.7089	60.2415	5.48595	6.37507	1.47458	1.81983	-3.24982	-5.20237	5.47e-60	2.58164e-66	2.75e-58	6.62886e-65	- && Q6DR10.1 RecName: Full=Protein trichome birefringence-like 43 && PF14416:PMR5 N terminal Domain|PF13839:GDSL/SGNH-like Acyl-Esterase family found in Pmr5 and Cas1p
FvH4_1g12731	0.332783	0.0991389	37.2287	38.4629	46.8424	57.3822	7.56905	7.9309	6.39e-60	4.19777e-62	3.2e-58	9.87494e-61	- && Q8GW96.1 RecName: Full=AAA-ATPase At2g18193 && PF00004:ATPase family associated with various cellular activities (AAA)|PF14363:Domain associated at C-terminal with AAA
FvH4_2g33990	0.499769	0.776794	15.0265	17.2643	40.7768	44.8755	4.72717	6.0359	6.47e-60	7.37414e-105	3.24e-58	3.60034e-103	- && - && -
FvH4_4g02170	0.642917	0.560226	11.3989	12.06	31.0355	29.5448	4.36448	5.63523	6.91e-60	2.02968e-105	3.45e-58	9.99348e-104	- && Q9LW83.2 RecName: Full=G-type lectin S-receptor-like serine/threonine-protein kinase CES101; AltName: Full=Protein CALLUS EXPRESSION OF RBCS 101; Flags: Precursor && -
FvH4_3g01370	39.7143	43.2022	4.77431	4.52272	0.463072	0.853852	-3.08088	-6.01792	8.49e-60	9.67034e-70	4.23e-58	2.65894e-68	- && - && -
FvH4_3g05370	0.48178	0.430579	41.5103	39.5039	62.3749	54.6428	6.55228	6.98496	1.07e-59	5.68129e-64	5.29e-58	1.39275e-62	- && Q8LBM2.1 RecName: Full=Protein TIFY 5A; AltName: Full=Jasmonate ZIM domain-containing protein 8 && PF09425:Divergent CCT motif|PF06200:tify domain
FvH4_3g13080	2.06559	1.82383	23.1665	24.6777	38.7658	35.4272	3.69891	4.23359	1.11e-59	1.15817e-70	5.51e-58	3.2615e-69	- && Q922Q1.1 RecName: Full=Mitochondrial amidoxime reducing component 2; Short=mARC2; AltName: Full=Molybdenum cofactor sulfurase C-terminal domain-containing protein 2; Short=MOSC domain-containing protein 2; Short=Moco sulfurase C-terminal domain-containing protein 2; Flags: Precursor && PF03476:MOSC N-terminal beta barrel domain
FvH4_5g19310	0.0297151	0.132786	76.764	87.1891	713.833	759.596	10.0067	13.0762	2.21e-59	1.7941e-101	1.09e-57	8.45803e-100	- && Q84MB3.1 RecName: Full=1-aminocyclopropane-1-carboxylate oxidase homolog 1 && PF14226:non-haem dioxygenase in morphine synthesis N-terminal|PF03171:2OG-Fe(II) oxygenase superfamily
FvH4_5g03341	6.2854	5.72756	52.6094	57.038	56.5778	65.6184	3.26751	3.32517	2.92e-59	4.49973e-49	1.44e-57	8.15519e-48	- && - && -
FvH4_4g12530	5.64912	5.84295	41.5958	40.1466	114.702	105.897	2.90621	4.24054	4.21e-59	7.11308e-124	2.07e-57	4.8156e-122	- && Q8L612.1 RecName: Full=MACPF domain-containing protein At1g14780 && PF01823:MAC/Perforin domain
FvH4_2g39130	0.0864348	0.0579367	45.7458	40.6584	163.566	194.72	9.31632	11.2707	4.65e-59	6.88993e-86	2.28e-57	2.51504e-84	- && Q3HRQ2.1 RecName: Full=Aldehyde oxidase GLOX; AltName: Full=Glyoxal oxidase; Short=VpGLOX; Flags: Precursor && PF09118:Domain of unknown function (DUF1929)|PF07250:Glyoxal oxidase N-terminus
FvH4_3g22400	104.48	96.9796	12.1929	11.5179	4.64448	3.81608	-3.0108	-4.59114	4.72e-59	1.45765e-71	2.31e-57	4.15004e-70	- && Q9SZ42.1 RecName: Full=Fatty acid desaturase 4, chloroplastic; AltName: Full=Fatty acid desaturase A; Flags: Precursor && PF10520:B domain of TMEM189, localisation domain
FvH4_3g02732	7.9068	8.78018	54.8952	54.9893	85.3527	85.3725	2.79466	3.33247	5.26e-59	1.80294e-76	2.57e-57	5.56142e-75	- && O65468.2 RecName: Full=Cysteine-rich receptor-like protein kinase 8; Short=Cysteine-rich RLK8; Flags: Precursor && PF01657:Salt stress response/antifungal|PF07714:Protein tyrosine kinase
FvH4_7g24150	7.65525	11.1926	85.4633	90.9458	180.371	256.808	3.30031	4.51264	5.51e-59	1.654e-86	2.69e-57	6.1046e-85	- && O04203.1 RecName: Full=Nematode resistance protein-like HSPRO2; AltName: Full=AKINbetagamma-interacting protein 2; AltName: Full=Ortholog of sugar beet HS1 PRO-1 protein 2; AltName: Full=Protein Hs1pro-2 && PF07231:Hs1pro-1 N-terminus|PF07014:Hs1pro-1 protein C-terminus
FvH4_6g14411	2.30802	1.54705	52.7805	70.8099	424.197	469.53	5.08891	7.84658	6.48e-59	4.22741e-181	3.15e-57	6.35175e-179	- && Q9SLD4.1 RecName: Full=Zinc finger protein ZAT11 && PF13912:C2H2-type zinc finger
FvH4_6g24640	0.250076	0.127714	39.661	36.4356	84.5064	85.3484	7.75399	8.81465	6.79e-59	2.92409e-76	3.3e-57	8.98406e-75	- && P52408.1 RecName: Full=Glucan endo-1,3-beta-glucosidase, basic isoform; AltName: Full=(1->3)-beta-glucan endohydrolase; Short=(1->3)-beta-glucanase; AltName: Full=Beta-1,3-endoglucanase; AltName: Full=PpGns1; Flags: Precursor && PF00332:Glycosyl hydrolases family 17
FvH4_5g23520	1034.88	950.234	180.036	156.908	34.439	30.5927	-2.48283	-4.95367	1.23e-58	1.26247e-204	5.96e-57	2.80015e-202	- && P26302.1 RecName: Full=Phosphoribulokinase, chloroplastic; Short=PRK; Short=PRKase; AltName: Full=Phosphopentokinase; Flags: Precursor && PF00485:Phosphoribulokinase / Uridine kinase family
FvH4_2g24110	6.85	7.23185	47.5143	45.2274	82.9999	91.6276	2.79504	3.61015	2.89e-58	1.28184e-88	1.4e-56	4.91808e-87	- && - && -
FvH4_4g07090	0.370209	0.529384	14.9096	17.6898	4.23803	6.82213	5.24624	3.59157	3.71e-58	9.49579e-14	1.79e-56	5.89726e-13	- && Q2HIV9.1 RecName: Full=Transcription factor bHLH35; AltName: Full=Basic helix-loop-helix protein 35; Short=AtbHLH35; Short=bHLH 35; AltName: Full=Transcription factor EN 41; AltName: Full=bHLH transcription factor bHLH035 && PF00010:Helix-loop-helix DNA-binding domain
FvH4_2g38630	107.417	112.872	15.3201	14.8385	2.7631	2.4725	-2.79275	-5.41385	4.86e-58	2.58296e-92	2.34e-56	1.06657e-90	- && K4BVL1.1 RecName: Full=Protein SPA, chloroplastic; AltName: Full=Sugar partition-affecting protein; Flags: Precursor && -
FvH4_1g20910	7.32127	8.09501	52.3294	47.666	81.8626	81.7476	2.77279	3.38538	5.12e-58	5.67425e-82	2.46e-56	1.94049e-80	- && Q9LV77.1 RecName: Full=Asparagine synthetase [glutamine-hydrolyzing] 2; AltName: Full=Glutamine-dependent asparagine synthetase 2 && PF13537:Glutamine amidotransferase domain|PF00733:Asparagine synthase
FvH4_1g21001	0.4828	0.862981	193.019	281.901	438.771	638.354	8.51938	9.60234	5.8e-58	2.02995e-73	2.78e-56	5.96159e-72	- && - && PF12734:Cysteine-rich TM module stress tolerance
FvH4_5g03420	0.595087	0.764526	22.107	26.4279	28.5441	27.8314	5.22741	5.34584	7.02e-58	4.7858e-54	3.36e-56	9.62491e-53	- && - && PF03168:Late embryogenesis abundant protein
FvH4_7g15860	0.210786	0.188385	32.3615	33.2216	28.2543	32.4617	7.44042	7.23071	7.25e-58	8.15913e-50	3.46e-56	1.50688e-48	- && O82339.1 RecName: Full=Ethylene-responsive transcription factor CRF5; AltName: Full=Protein CYTOKININ RESPONSE FACTOR 5 && PF00847:AP2 domain
FvH4_2g36730	14.8877	11.5229	92.2292	90.9272	167.749	212.979	2.87093	3.82821	8.79e-58	3.85194e-83	4.18e-56	1.34092e-81	- && Q9SJA8.2 RecName: Full=Probable WRKY transcription factor 17; AltName: Full=WRKY DNA-binding protein 17 && PF03106:WRKY DNA -binding domain|PF10533:Plant zinc cluster domain
FvH4_1g02890	13.4927	10.8816	183.402	110.303	679.702	574.473	3.66687	5.66404	8.82e-58	2.17685e-212	4.19e-56	5.22647e-210	- && P00302.1 RecName: Full=Stellacyanin && PF02298:Plastocyanin-like domain
FvH4_3g23780	0.203318	0.575417	21.9972	27.2829	14.9626	14.3846	6.03167	5.19141	8.92e-58	9.12587e-32	4.23e-56	1.1012e-30	- && Q5C9I9.1 RecName: Full=(-)-isopiperitenol/(-)-carveol dehydrogenase, mitochondrial; Flags: Precursor && PF00106:short chain dehydrogenase
FvH4_6g39683	33.4075	42.7027	316.152	353.614	812.363	923.439	3.21166	4.48758	1.14e-57	3.40101e-112	5.42e-56	1.87248e-110	- && - && -
FvH4_5g03800	1.86704	1.41491	15.7084	15.3813	46.1442	43.2008	3.32277	4.74752	1.44e-57	5.90098e-120	6.8e-56	3.80687e-118	- && Q9LYS2.2 RecName: Full=ABC transporter C family member 10; Short=ABC transporter ABCC.10; Short=AtABCC10; AltName: Full=ATP-energized glutathione S-conjugate pump 14; AltName: Full=Glutathione S-conjugate-transporting ATPase 14; AltName: Full=Multidrug resistance-associated protein 14 && PF00005:ABC transporter|PF00664:ABC transporter transmembrane region
FvH4_3g15600	3.06066	3.01866	21.8351	19.7839	42.6079	35.2409	2.85128	3.65683	2.1e-57	7.16921e-82	9.9e-56	2.44099e-80	- && Q8LGM7.1 RecName: Full=Molybdenum cofactor sulfurase; Short=MCS; Short=MOS; Short=MoCo sulfurase; AltName: Full=Molybdenum cofactor sulfurtransferase && PF03476:MOSC N-terminal beta barrel domain|PF00266:Aminotransferase class-V|PF03473:MOSC domain
FvH4_6g54120	9.78458	10.1979	69.2101	63.2266	67.4078	62.4275	2.80417	2.67782	2.33e-57	1.35414e-43	1.1e-55	2.16153e-42	- && Q9LYV6.1 RecName: Full=GEM-like protein 5 && PF02893:GRAM domain
FvH4_1g05090	0.233767	0.149231	28.875	34.8268	878.309	1001.23	7.4702	12.2557	2.34e-57	1.77367e-164	1.1e-55	2.12923e-162	- && Q56YU0.2 RecName: Full=Aldehyde dehydrogenase family 2 member C4; AltName: Full=ALDH1a; AltName: Full=Protein REDUCED EPIDERMAL FLUORESCENCE 1 && PF00171:Aldehyde dehydrogenase family
FvH4_5g15612	4.11749	4.0989	32.4047	30.5349	49.1809	51.5946	3.01343	3.59456	2.92e-57	2.79612e-74	1.37e-55	8.34856e-73	- && Q944G5.3 RecName: Full=Protein NRT1/ PTR FAMILY 2.10; Short=AtNPF2.10; AltName: Full=Protein GLUCOSINOLATE TRANSPORTER-1 && PF00854:POT family
FvH4_6g44700	0.615115	0.739311	14.3497	13.9282	3.82805	3.09903	4.45578	2.33181	3.47e-57	5.83774e-07	1.62e-55	2.23942e-06	- && O22307.1 RecName: Full=Cytochrome P450 71D11, partial [Lotus japonicus] && PF00067:Cytochrome P450
FvH4_6g16460	0.162481	0.0907582	19.4265	16.3522	40.4271	40.6617	7.23848	8.32147	3.78e-57	6.61161e-77	1.76e-55	2.07238e-75	- && Q9M0X9.1 RecName: Full=4-coumarate--CoA ligase-like 7; AltName: Full=4-coumarate--CoA ligase isoform 6; Short=At4CL6 && PF00501:AMP-binding enzyme|PF13193:AMP-binding enzyme C-terminal domain
FvH4_6g23540	12.5209	11.502	68.4447	79.4179	94.4479	105.53	2.69842	3.03558	3.87e-57	4.83305e-68	1.8e-55	1.30124e-66	- && Q6NLQ6.1 RecName: Full=Calcium-dependent protein kinase 32 && PF00069:Protein kinase domain|PF13499:EF-hand domain pair
FvH4_1g20220	4.64962	6.14069	42.4449	52.3224	138.928	165.021	3.20947	4.79277	5.41e-57	6.76742e-133	2.51e-55	5.34259e-131	- && P47924.2 RecName: Full=Bifunctional riboflavin biosynthesis protein RIBA 1, chloroplastic; Short=AtRIBA1; Includes: RecName: Full=3,4-dihydroxy-2-butanone 4-phosphate synthase; Short=DHBP synthase; Includes: RecName: Full=GTP cyclohydrolase-2; AltName: Full=GTP cyclohydrolase II; Flags: Precursor && PF00925:GTP cyclohydrolase II|PF00926:3,4-dihydroxy-2-butanone 4-phosphate synthase
FvH4_5g36590	0.508635	0.340935	26.579	38.0972	176.092	232.986	6.33944	8.90298	5.47e-57	4.49784e-126	2.54e-55	3.1839e-124	- && - && PF05340:Protein of unknown function (DUF740)
FvH4_4g35790	40.0788	57.5219	358.261	449.17	337.189	494.014	3.12469	3.06904	7.31e-57	2.14464e-44	3.38e-55	3.47816e-43	- && F8WKW1.1 RecName: Full=7-deoxyloganetin glucosyltransferase; AltName: Full=Genipin glucosyltransferase; AltName: Full=UDP-glucose glucosyltransferase 2; Short=GjUGT2; AltName: Full=UDP-glycosyltransferase 85A24 && PF00201:UDP-glucoronosyl and UDP-glucosyl transferase
FvH4_4g05760	21.3933	19.6522	2.14295	1.39769	0.379597	0.213868	-3.45958	-6.11592	8.08e-57	3.10687e-74	3.73e-55	9.25268e-73	- && Q9M8Z8.1 RecName: Full=Probable pectate lyase 8; Flags: Precursor && PF00544:Pectate lyase
FvH4_5g28980	77.7478	63.8973	10.9875	10.5997	3.80636	2.25266	-2.63803	-4.56544	8.71e-57	3.45571e-89	4.01e-55	1.35034e-87	- && Q38898.1 RecName: Full=Potassium channel AKT2/3 && PF12796:Ankyrin repeats (3 copies)|PF11834:KHA, dimerisation domain of potassium ion channel|PF00027:Cyclic nucleotide-binding domain|PF00520:Ion transport protein
FvH4_4g27330	2538.76	2784.21	508.873	492.601	80.5461	76.0565	-2.33404	-5.1087	1.18e-56	3.39644e-230	5.43e-55	9.76539e-228	- && P16032.2 RecName: Full=Ribulose bisphosphate carboxylase small chain 1, chloroplastic; Short=RuBisCO small subunit 1; Flags: Precursor && PF00101:Ribulose bisphosphate carboxylase, small chain|PF12338:Ribulose-1,5-bisphosphate carboxylase small subunit
FvH4_6g36520	46.6693	45.5278	215.347	214.139	228.721	277.759	2.2959	2.43589	1.62e-56	3.97559e-49	7.43e-55	7.21648e-48	- && Q8W3Z1.1 RecName: Full=Beta-amyrin synthase && PF13249:Squalene-hopene cyclase N-terminal domain|PF13243:Squalene-hopene cyclase C-terminal domain
FvH4_6g05260	6.20203	7.77359	48.2627	50.4677	52.1822	49.8025	2.89549	2.84463	1.71e-56	7.35549e-47	7.84e-55	1.25772e-45	- && O22494.1 RecName: Full=Glutathione synthetase, chloroplastic; Short=GSH synthetase; Short=GSH-S; Short=Glutathione synthase; Flags: Precursor && PF03917:Eukaryotic glutathione synthase, ATP binding domain|PF03199:Eukaryotic glutathione synthase
FvH4_1g06570	15.1543	15.4353	83.1614	81.9645	165.057	159.34	2.50846	3.38464	2e-56	1.54315e-95	9.15e-55	6.65528e-94	- && Q94AA4.1 RecName: Full=ATP-dependent 6-phosphofructokinase 3; Short=ATP-PFK 3; Short=Phosphofructokinase 3; AltName: Full=Phosphohexokinase 3 && PF00365:Phosphofructokinase
FvH4_4g18951	0.0518343	0.138977	315.284	301.936	897.339	844.116	11.6999	13.0985	2.16e-56	4.07441e-70	9.83e-55	1.13368e-68	- && P17642.1 RecName: Full=Pathogenesis-related protein STH-2 && PF00407:Pathogenesis-related protein Bet v I family
FvH4_6g52720	31.2229	27.4516	155.747	160.006	227.151	212.647	2.50438	2.88408	2.57e-56	3.20824e-67	1.17e-54	8.45212e-66	- && Q9FJI5.1 RecName: Full=Glucose-6-phosphate 1-dehydrogenase, cytoplasmic isoform 2; AltName: Full=G6PDH6; Short=G6PD6 && PF00479:Glucose-6-phosphate dehydrogenase, NAD binding domain|PF02781:Glucose-6-phosphate dehydrogenase, C-terminal domain
FvH4_3g04980	133.841	105.092	17.9655	17.5092	2.31308	2.78413	-2.67576	-5.57554	2.91e-56	1.36508e-166	1.32e-54	1.68208e-164	- && A9LIW2.2 RecName: Full=CSC1-like protein ERD4; AltName: Full=Protein EARLY-RESPONSIVE TO DEHYDRATION STRESS 4 && PF13967:Late exocytosis, associated with Golgi transport|PF02714:Calcium-dependent channel, 7TM region, putative phosphate|PF14703:Cytosolic domain of 10TM putative phosphate transporter
FvH4_2g40680	22.6726	25.5603	148.702	129.808	370.205	375.91	2.60521	3.92921	3.87e-56	4.85327e-131	1.75e-54	3.73029e-129	- && Q9M9Z2.1 RecName: Full=Probable thylakoidal processing peptidase 2, chloroplastic; AltName: Full=Signal peptidase I-2; Flags: Precursor && PF10502:Signal peptidase, peptidase S26
FvH4_6g39010	0.0860314	0.115333	22.2438	22.1827	63.5007	60.8101	7.85088	9.23739	6.66e-56	5.72516e-78	3.01e-54	1.83402e-76	- && Q9LYT3.1 RecName: Full=Protein DETOXIFICATION 41; Short=AtDTX41; AltName: Full=Multidrug and toxic compound extrusion protein 41; Short=MATE protein 41; AltName: Full=Protein TANNIN-DEFICIENT SEED 3; AltName: Full=Protein TRANSPARENT TESTA 12 && PF01554:MatE
FvH4_7g27810	12.0937	12.9059	77.4983	96.8282	36.285	40.6685	2.878	1.59976	7.18e-56	8.70505e-15	3.24e-54	5.68036e-14	- && Q6Z8C8.1 RecName: Full=Cyclin-dependent kinase F-4; Short=CDKF;4; AltName: Full=Serine/threonine-protein kinase MHK-like protein 2 && PF04043:Plant invertase/pectin methylesterase inhibitor|PF00069:Protein kinase domain
FvH4_2g20480	0.527184	0.376926	13.4653	12.4679	59.9684	59.9543	4.92683	7.03916	7.85e-56	4.30614e-133	3.53e-54	3.41108e-131	- && F4KFT7.1 RecName: Full=Probable aminopyrimidine aminohydrolase, mitochondrial; Flags: Precursor && PF03070:TENA/THI-4/PQQC family
FvH4_3g28090	1783.96	1913.04	328.755	361.3	49.9079	57.2558	-2.34529	-5.13061	9.01e-56	1.93458e-224	4.04e-54	5.30053e-222	- && Q56YA5.2 RecName: Full=Serine--glyoxylate aminotransferase; AltName: Full=Alanine--glyoxylate aminotransferase; Short=AGT; AltName: Full=Asparagine aminotransferase; AltName: Full=Serine--pyruvate aminotransferase && PF00266:Aminotransferase class-V
FvH4_6g40584	0.161079	0.308487	14.5312	14.8664	15.362	17.4011	6.02451	6.08445	1.2e-55	1.36378e-49	5.38e-54	2.50481e-48	- && O24357.1 RecName: Full=Glucose-6-phosphate 1-dehydrogenase, chloroplastic; Short=G6PD; Flags: Precursor && PF00479:Glucose-6-phosphate dehydrogenase, NAD binding domain|PF02781:Glucose-6-phosphate dehydrogenase, C-terminal domain
FvH4_5g23770	2.12278	2.07786	23.6584	22.379	27.2322	33.3302	3.53046	3.82777	1.43e-55	1.86529e-52	6.4e-54	3.61405e-51	- && Q6VAA9.1 RecName: Full=UDP-glycosyltransferase 73E1 && PF00201:UDP-glucoronosyl and UDP-glucosyl transferase
FvH4_7g07140	0.471858	0.256694	7.4651	7.89621	11.3953	11.7265	4.48656	4.97716	1.96e-55	3.73959e-62	8.75e-54	8.806e-61	- && Q9SRQ7.1 RecName: Full=Non-specific phospholipase C4 && PF04185:Phosphoesterase family
FvH4_7g17290	69.9171	79.9122	391.989	398.855	534.879	469.113	2.47595	2.72229	2.07e-55	1.59243e-57	9.2e-54	3.43709e-56	- && P40934.1 RecName: Full=Cytochrome b5 && PF00173:Cytochrome b5-like Heme/Steroid binding domain
FvH4_5g18720	41.5294	48.627	248.801	289.283	332.445	376.725	2.65337	2.95364	2.34e-55	5.5399e-65	1.04e-53	1.38136e-63	- && Q96331.1 RecName: Full=23.6 kDa heat shock protein, mitochondrial; Short=AtHsp23.6; Flags: Precursor && PF00011:Hsp20/alpha crystallin family
FvH4_2g39520	21.3137	22.5786	110.234	127.305	268.181	274.386	2.51238	3.60579	2.77e-55	3.38213e-118	1.23e-53	2.0728e-116	- && Q84KP0.1 RecName: Full=Bifunctional dihydroflavonol 4-reductase/flavanone 4-reductase; AltName: Full=Dihydroflavonol 4-reductase; Short=DFR; AltName: Full=Flavanone 4-reductase; Short=FNR && PF01370:NAD dependent epimerase/dehydratase family
FvH4_1g20240	2.07224	2.57475	36.5143	36.5389	118.228	128.331	4.04645	5.70309	2.97e-55	1.65579e-121	1.31e-53	1.08931e-119	- && - && -
FvH4_5g09700	91.7094	89.4032	9.86309	10.2286	3.55777	8.01792	-3.09605	-4.00284	3.65e-55	1.03966e-40	1.61e-53	1.56109e-39	- && - && PF00301:Rubredoxin
FvH4_5g01170	2.41942	2.69651	26.6221	27.1432	87.1299	100.765	3.46816	5.17527	4.51e-55	3.46931e-129	1.99e-53	2.59797e-127	- && P51091.1 RecName: Full=Leucoanthocyanidin dioxygenase; Short=LDOX; Short=Leucocyanidin oxygenase; AltName: Full=Anthocyanidin synthase; AltName: Full=Leucoanthocyanidin hydroxylase && PF03171:2OG-Fe(II) oxygenase superfamily|PF14226:non-haem dioxygenase in morphine synthesis N-terminal
FvH4_7g23960	328.383	359.172	61.4592	64.1062	10.1214	9.44473	-2.37686	-5.15605	5.69e-55	1.35241e-182	2.51e-53	2.1426e-180	- && P46283.1 RecName: Full=Sedoheptulose-1,7-bisphosphatase, chloroplastic; AltName: Full=SED(1,7)P2ase; AltName: Full=Sedoheptulose bisphosphatase; Short=SBPase; Flags: Precursor && PF00316:Fructose-1-6-bisphosphatase
FvH4_5g07570	36.6186	32.9274	3.46689	3.59313	0.687809	0.664317	-3.22395	-5.70568	6.14e-55	1.76274e-56	2.7e-53	3.7118e-55	- && P37118.1 RecName: Full=Cytochrome P450 71A2; AltName: Full=CYPLXXIA2; AltName: Full=Cytochrome P-450EG4 [Solanum melongena] && PF00067:Cytochrome P450
FvH4_5g36810	4.02124	3.35822	29.7125	35.2672	49.4759	61.3905	3.21652	3.88851	8.81e-55	7.64142e-72	3.86e-53	2.18625e-70	- && P37216.1 RecName: Full=Phospho-2-dehydro-3-deoxyheptonate aldolase 2, chloroplastic; AltName: Full=3-deoxy-D-arabino-heptulosonate 7-phosphate synthase 2; AltName: Full=DAHP synthase 2; AltName: Full=Phospho-2-keto-3-deoxyheptonate aldolase 2; Flags: Precursor && PF01474:Class-II DAHP synthetase family
FvH4_5g39690	62.9523	50.1835	4.9592	5.66148	0.346434	0.0780736	-3.33664	-8.03074	9.19e-55	7.57752e-37	4.02e-53	1.03261e-35	- && - && -
FvH4_3g00891	21.6088	19.2512	108.066	118.896	295.992	313.458	2.55027	3.87699	1.59e-54	3.24681e-123	6.95e-53	2.16661e-121	- && Q8LG88.2 RecName: Full=Tonoplast dicarboxylate transporter; Short=AttDT; AltName: Full=Sodium-dicarboxylate cotransporter-like; Short=AtSDAT; AltName: Full=Vacuolar malate transporter && PF00939:Sodium:sulfate symporter transmembrane region
FvH4_6g38591	1.66589	1.30274	20.1282	18.3832	52.9062	41.2056	3.77746	4.96846	2.16e-54	1.56074e-88	9.4e-53	5.97831e-87	- && Q9SHJ8.2 RecName: Full=3-hydroxyisobutyryl-CoA hydrolase-like protein 5 && PF16113:Enoyl-CoA hydratase/isomerase
FvH4_1g08531	257.291	249.667	44.915	43.1855	6.97781	6.05642	-2.44861	-5.30052	2.18e-54	3.59904e-135	9.46e-53	2.95134e-133	- && Q9ZRA4.1 RecName: Full=Auxin-binding protein ABP19a; Flags: Precursor && PF00190:Cupin
FvH4_7g27800	4.7215	4.07166	58.8919	66.6914	26.7058	24.0413	3.91514	2.50866	3.91e-54	3.18195e-12	1.7e-52	1.81985e-11	- && P17407.1 RecName: Full=21 kDa protein; AltName: Full=1.2 protein; Flags: Precursor && PF04043:Plant invertase/pectin methylesterase inhibitor
FvH4_4g14880	137.823	128.048	23.5669	21.7295	4.50099	4.03674	-2.47729	-4.98086	5.08e-54	7.71643e-132	2.2e-52	5.99026e-130	- && P55229.3 RecName: Full=Glucose-1-phosphate adenylyltransferase large subunit 1, chloroplastic; AltName: Full=ADP-glucose pyrophosphorylase; AltName: Full=ADP-glucose synthase; AltName: Full=AGPase S; AltName: Full=Alpha-D-glucose-1-phosphate adenyl transferase; Flags: Precursor && PF00483:Nucleotidyl transferase
FvH4_6g53000	0.480215	0.29856	11.8754	12.8983	60.839	53.5492	5.08031	7.19045	5.29e-54	9.54735e-124	2.29e-52	6.40773e-122	- && Q7XKV2.2 RecName: Full=Beta-glucosidase 13; Short=Os4bglu13; Flags: Precursor && PF00232:Glycosyl hydrolase family 1
FvH4_6g52330	0.409814	0.256383	26.2771	27.3451	41.7919	52.8367	6.42252	7.14311	6.74e-54	3.50516e-63	2.91e-52	8.44173e-62	- && - && -
FvH4_5g00390	235.394	231.568	46.5846	45.2775	13.896	15.4975	-2.26973	-4.01235	1.03e-53	1.12692e-130	4.43e-52	8.60483e-129	- && P34811.2 RecName: Full=Elongation factor G-1, chloroplastic; Short=cEF-G 1; Flags: Precursor && PF00009:Elongation factor Tu GTP binding domain|PF03764:Elongation factor G, domain IV|PF14492:Elongation Factor G, domain II|PF03144:Elongation factor Tu domain 2|PF00679:Elongation factor G C-terminus
FvH4_2g15070	4.5475	4.63703	36.2546	37.8705	71.0177	85.3269	3.08864	4.06717	1.36e-53	1.44203e-83	5.83e-52	5.05776e-82	- && - && -
FvH4_4g35180	5.69958	6.72773	41.1063	43.7001	114.904	126.843	2.8457	4.25902	1.92e-53	3.05553e-118	8.24e-52	1.87758e-116	- && O04529.1 RecName: Full=Metalloendoproteinase 2-MMP; Short=At2-MMP; Flags: Precursor && PF00413:Matrixin|PF01471:Putative peptidoglycan binding domain
FvH4_7g19880	29.1323	25.1039	151.258	141.926	263.711	274.76	2.51081	3.28973	2.15e-53	1.95931e-85	9.19e-52	7.10754e-84	- && - && -
FvH4_1g20570	84.8738	78.0725	11.7571	11.8922	4.85421	4.97255	-2.70836	-4.0741	2.16e-53	1.21704e-73	9.24e-52	3.59692e-72	- && Q680K2.1 RecName: Full=Haloacid dehalogenase-like hydrolase domain-containing protein At4g39970; Flags: Precursor && PF13419:Haloacid dehalogenase-like hydrolase
FvH4_1g30330	0.821492	0.757871	9.63087	11.0074	37.6337	40.4443	3.78564	5.60713	3.1e-53	2.00032e-136	1.32e-51	1.66973e-134	- && Q42521.2 RecName: Full=Glutamate decarboxylase 1; Short=GAD 1 && PF00282:Pyridoxal-dependent decarboxylase conserved domain
FvH4_1g10572	11.758	12.8607	71.2266	82.4246	139.855	170.752	2.71772	3.63505	6.45e-53	7.04673e-85	2.75e-51	2.52868e-83	- && Q9CAZ7.1 RecName: Full=Protein STRICTOSIDINE SYNTHASE-LIKE 5; Short=AtSSL5; AltName: Full=Protein YELLOW-LEAF-SPECIFIC GENE 2; Flags: Precursor && PF03088:Strictosidine synthase
FvH4_3g03350	0.508363	0.672419	11.8352	13.2269	21.5918	19.9137	4.47762	5.10775	7.55e-53	2.98192e-65	3.21e-51	7.45929e-64	- && Q9ZT07.3 RecName: Full=G-type lectin S-receptor-like serine/threonine-protein kinase RKS1; AltName: Full=Receptor-like protein kinase 1; Flags: Precursor && PF00954:S-locus glycoprotein domain|PF08276:PAN-like domain|PF01453:D-mannose binding lectin|PF07714:Protein tyrosine kinase
FvH4_5g06740	29.8739	30.4977	139.78	142.073	216.917	235.489	2.29909	2.88376	8.37e-53	9.71887e-74	3.55e-51	2.88335e-72	- && Q9FMK7.1 RecName: Full=BTB/POZ and TAZ domain-containing protein 1; AltName: Full=BTB and TAZ domain protein 1 && PF00651:BTB/POZ domain|PF02135:TAZ zinc finger
FvH4_5g07040	2.61359	3.91678	29.0366	29.8872	35.7425	37.4434	3.24679	3.46219	1.03e-52	7.96148e-53	4.34e-51	1.56073e-51	- && Q9I4V0.1 RecName: Full=Nitronate monooxygenase; AltName: Full=Nitroalkane oxidase && -
FvH4_5g03430	56.2671	67.0178	352.09	469.906	240.186	334.763	2.81358	2.1998	1.04e-52	1.74153e-28	4.38e-51	1.90059e-27	- && Q6DST1.1 RecName: Full=Late embryogenesis abundant protein At1g64065 && PF03168:Late embryogenesis abundant protein
FvH4_4g23000	2.82399	2.55465	28.1957	34.789	84.0585	96.6226	3.62762	5.04965	1.39e-52	1.25e-113	5.86e-51	7.11767e-112	- && Q93ZM9.1 RecName: Full=Protein TIFY 9; AltName: Full=Jasmonate ZIM domain-containing protein 10; AltName: Full=Protein JASMONATE-ASSOCIATED 1; AltName: Full=Protein JAZ10 && PF06200:tify domain|PF09425:Divergent CCT motif
FvH4_7g23670	7.74843	7.63406	42.5212	44.6981	56.7621	56.7279	2.57962	2.8613	1.43e-52	1.92868e-57	6e-51	4.15515e-56	- && Q9M052.1 RecName: Full=UDP-glycosyltransferase 76F1 && PF00201:UDP-glucoronosyl and UDP-glucosyl transferase
FvH4_4g35230	129.401	120.726	20.2248	19.9294	1.4549	1.29427	-2.56293	-6.52581	2.5e-52	6.25153e-98	1.05e-50	2.77318e-96	- && O82798.1 RecName: Full=Two-component response regulator ARR4; AltName: Full=Response regulator 1 && PF00072:Response regulator receiver domain
FvH4_4g25770	2.4464	4.08819	32.4607	32.9942	21.6357	28.3237	3.39737	2.91091	3.01e-52	7.38972e-29	1.26e-50	8.14093e-28	- && Q9LPV5.1 RecName: Full=High affinity nitrate transporter 2.5; Short=AtNRT2:5 && -
FvH4_4g03501	0.612	0.698893	21.0199	17.5785	11.3192	11.3449	4.95226	4.08741	4.22e-52	5.56416e-24	1.77e-50	5.19791e-23	- && - && -
FvH4_4g25040	37.5484	38.6214	3.79372	3.829	0	0	-3.24479	-11.5756	6.03e-52	2.40102e-15	2.52e-50	1.61658e-14	- && Q8L9C4.1 RecName: Full=Very-long-chain 3-oxoacyl-CoA reductase 1; AltName: Full=Beta-ketoacyl reductase 1; Short=AtKCR1; AltName: Full=Protein GLOSSY 8; Short=gl8At && PF00106:short chain dehydrogenase
FvH4_5g06720	20.4811	24.6713	1.12352	1.83632	0.6687	0.669781	-3.85477	-5.09816	8.4e-52	2.07187e-50	3.5e-50	3.86943e-49	- && Q9C5M8.2 RecName: Full=Probable pectate lyase 18; AltName: Full=Pectate lyase A10; Flags: Precursor && PF00544:Pectate lyase
FvH4_4g04030	58.7713	57.293	10.0219	10.3616	1.58429	1.30915	-2.4333	-5.34361	8.62e-52	8.24925e-122	3.59e-50	5.4424e-120	- && B5WWZ8.1 RecName: Full=Long-chain-alcohol oxidase FAO1; AltName: Full=Long-chain fatty alcohol oxidase 1 && PF05199:GMC oxidoreductase|PF00732:GMC oxidoreductase
FvH4_5g11930	0.0726796	0.0649555	145.743	164.758	321.81	338.155	11.2203	12.21	8.97e-52	4.83172e-61	3.72e-50	1.11082e-59	- && Q9LDE1.1 RecName: Full=Transcription factor MYB108; AltName: Full=Myb-related protein 108; Short=AtMYB108; AltName: Full=Protein BOTRYTIS-SUSCEPTIBLE 1 && PF00249:Myb-like DNA-binding domain
FvH4_4g03251	44.2522	40.1334	211.742	237.379	166.119	180.55	2.48859	2.01659	1.03e-51	5.9081e-30	4.28e-50	6.78471e-29	- && Q84MB3.1 RecName: Full=1-aminocyclopropane-1-carboxylate oxidase homolog 1 && PF03171:2OG-Fe(II) oxygenase superfamily|PF14226:non-haem dioxygenase in morphine synthesis N-terminal
FvH4_6g49081	37.5357	33.4228	189.08	183.046	375.446	432.175	2.46716	3.48692	1.34e-51	1.08977e-89	5.53e-50	4.30894e-88	- && Q5EA79.1 RecName: Full=Aldose 1-epimerase; AltName: Full=Galactose mutarotase && PF01263:Aldose 1-epimerase
FvH4_1g05530	0.0963764	0.229691	23.9751	28.7327	392.173	408.924	7.38409	11.2104	1.49e-51	6.27476e-128	6.15e-50	4.60987e-126	- && C5D4X9.1 RecName: Full=5'-methylthioadenosine/S-adenosylhomocysteine nucleosidase; Short=MTA/SAH nucleosidase; Short=MTAN; AltName: Full=5'-methylthioadenosine nucleosidase; Short=MTA nucleosidase; AltName: Full=S-adenosylhomocysteine nucleosidase; Short=AdoHcy nucleosidase; Short=SAH nucleosidase; Short=SRH nucleosidase && PF01048:Phosphorylase superfamily
FvH4_1g23350	0.291345	0.284053	15.7663	13.8106	86.8301	75.1462	5.76046	8.11609	2.04e-51	2.19621e-114	8.4e-50	1.26603e-112	- && Q9FGF8.1 RecName: Full=Ethylene-responsive transcription factor ABR1; AltName: Full=Protein ABA REPRESSOR 1 && PF00847:AP2 domain
FvH4_4g18630	3.09543	3.51477	33.0303	56.9114	31.2979	47.6907	3.84223	3.55581	2.39e-51	2.58254e-43	9.83e-50	4.10545e-42	- && Q8L9T5.2 RecName: Full=RING-H2 finger protein ATL2; AltName: Full=Protein ARABIDOPSIS TOXICOS EN LEVADURA 2; Short=Protein ATL2; AltName: Full=RING-type E3 ubiquitin transferase ATL2 && PF13639:Ring finger domain
FvH4_3g05020	3.84229	3.57316	28.7375	24.7493	46.7631	46.4742	2.92704	3.63091	2.44e-51	7.25499e-78	1e-49	2.31138e-76	- && - && PF03763:Remorin, C-terminal region
FvH4_6g34140	12.8875	13.3653	66.581	64.3564	110.162	125.249	2.39424	3.14266	2.64e-51	2.59789e-76	1.08e-49	8.00295e-75	- && Q5M729.1 RecName: Full=Dihydrolipoyllysine-residue acetyltransferase component 3 of pyruvate dehydrogenase complex, mitochondrial; AltName: Full=Dihydrolipoamide S-acetyltransferase component 3 of pyruvate dehydrogenase complex; AltName: Full=Pyruvate dehydrogenase complex component E2 3; Short=PDC-E2 3; Short=PDCE2 3; Flags: Precursor && PF00198:2-oxoacid dehydrogenases acyltransferase (cat…
FvH4_2g26470	0.330658	0.775733	14.6199	13.4061	28.4257	26.2773	4.72131	5.58892	2.7e-51	5.13811e-71	1.1e-49	1.45397e-69	- && Q9LYT3.1 RecName: Full=Protein DETOXIFICATION 41; Short=AtDTX41; AltName: Full=Multidrug and toxic compound extrusion protein 41; Short=MATE protein 41; AltName: Full=Protein TANNIN-DEFICIENT SEED 3; AltName: Full=Protein TRANSPARENT TESTA 12 && PF01554:MatE
FvH4_3g36700	0.175716	0.098151	15.0729	15.2189	28.4027	29.0991	6.88552	7.71207	2.74e-51	1.24258e-63	1.12e-49	3.01755e-62	- && Q9XE58.2 RecName: Full=Scarecrow-like protein 14; Short=AtSCL14; AltName: Full=GRAS family protein 2; Short=AtGRAS-2 && PF03514:GRAS domain family
FvH4_2g03300	27.9069	33.6162	170.046	212.897	299.456	401.238	2.71408	3.48782	2.79e-51	4.30649e-73	1.14e-49	1.25839e-71	- && Q6VAA6.1 RecName: Full=UDP-glycosyltransferase 74G1 && PF00201:UDP-glucoronosyl and UDP-glucosyl transferase
FvH4_5g21610	687.677	592.724	116.228	120.52	24.8064	30.93	-2.35906	-4.54559	3.7e-51	9.79385e-134	1.51e-49	7.81127e-132	- && Q9LQL0.1 RecName: Full=Glycine cleavage system H protein 3, mitochondrial; Flags: Precursor && PF01597:Glycine cleavage H-protein
FvH4_7g26920	5.9426	7.55108	52.8058	56.1997	116.38	133.135	3.08794	4.18481	4.68e-51	9.01981e-90	1.9e-49	3.57858e-88	- && Q40479.1 RecName: Full=Ethylene-responsive transcription factor 2; Short=NtERF2; AltName: Full=Ethylene-responsive element-binding factor 2; Short=EREBP-2 && PF00847:AP2 domain
FvH4_5g19291	5.9527	6.8303	47.7912	57.8021	38.7603	44.9648	3.12134	2.68834	4.72e-51	9.60163e-30	1.91e-49	1.09186e-28	- && P10967.1 RecName: Full=1-aminocyclopropane-1-carboxylate oxidase homolog; AltName: Full=Protein E8 && -
FvH4_7g18470	0.445242	0.663207	12.8082	11.8612	20.9155	20.9725	4.54285	5.2093	6.47e-51	8.20598e-64	2.62e-49	2.00534e-62	- && Q9LKJ1.1 RecName: Full=3-hydroxyisobutyryl-CoA hydrolase 1; AltName: Full=CoA-thioester hydrolase CHY1 && PF16113:Enoyl-CoA hydratase/isomerase
FvH4_5g29480	0.132955	0.0679003	15.0304	14.0501	8.68621	11.3628	7.27732	6.6399	9.53e-51	1.07857e-35	3.85e-49	1.42801e-34	- && Q8W3Z1.1 RecName: Full=Beta-amyrin synthase && PF13249:Squalene-hopene cyclase N-terminal domain|PF13243:Squalene-hopene cyclase C-terminal domain
FvH4_7g27120	2.49938	2.74364	24.0178	25.8347	53.6477	61.3094	3.32414	4.43134	9.84e-51	1.28124e-88	3.97e-49	4.91808e-87	- && Q07423.1 RecName: Full=Hexose carrier protein HEX6 && PF00083:Sugar (and other) transporter
FvH4_5g16260	0.0667905	0.0298462	303.586	292.752	1021.44	1129.15	12.6981	14.4508	9.87e-51	5.19214e-65	3.97e-49	1.29603e-63	- && Q8GZP5.1 RecName: Full=Allene oxide synthase 3; Short=LeAOS3; AltName: Full=Allene oxide cyclase; AltName: Full=Cytochrome P450 CYP74C3; AltName: Full=Cytochrome P450 CYP74D1 && PF00067:Cytochrome P450
FvH4_3g45920	24.4724	22.9904	120.08	108.884	176.329	193.68	2.34628	2.94079	1.16e-50	8.43649e-73	4.67e-49	2.45904e-71	- && Q42954.1 RecName: Full=Pyruvate kinase, cytosolic isozyme; Short=PK && PF02887:Pyruvate kinase, alpha/beta domain|PF00224:Pyruvate kinase, barrel domain
FvH4_1g17620	0.299374	0.252694	9.40104	8.30494	1.83596	0.886627	5.08385	2.2843	1.33e-50	0.000599729	5.34e-49	0.00159024	- && O81108.1 RecName: Full=Calcium-transporting ATPase 2, plasma membrane-type; AltName: Full=Ca(2+)-ATPase isoform 2 && PF12515:Ca2+-ATPase N terminal autoinhibitory domain|PF00122:E1-E2 ATPase|PF12710:haloacid dehalogenase-like hydrolase|PF00689:Cation transporting ATPase, C-terminus|PF00690:Cation transporter/ATPase, N-terminus
FvH4_3g04370	0.131878	0.176794	6.89524	13.0538	26.0885	38.8228	6.08343	7.68561	2.11e-50	9.81612e-96	8.44e-49	4.24133e-94	- && Q8GWA1.1 RecName: Full=Internal alternative NAD(P)H-ubiquinone oxidoreductase A1, mitochondrial; AltName: Full=Internal alternative NADH dehydrogenase NDA1; AltName: Full=Internal non-phosphorylating NAD(P)H dehydrogenase 1; Short=AtNDI1; AltName: Full=NADH:ubiquinone reductase (non-electrogenic) NDA1; Flags: Precursor && PF07992:Pyridine nucleotide-disulphide oxidoreductase
FvH4_5g02520	5.26041	3.78006	36.2571	32.222	39.6847	39.7189	2.99897	3.11407	2.88e-50	1.27868e-48	1.15e-48	2.28368e-47	- && Q9FN69.1 RecName: Full=Transcription factor GLABRA 3; AltName: Full=Basic helix-loop-helix protein 1; Short=AtMYC6; Short=AtbHLH1; Short=bHLH 1; AltName: Full=Protein SHAPESHIFTER; AltName: Full=Transcription factor EN 31; AltName: Full=bHLH transcription factor bHLH001 && PF00010:Helix-loop-helix DNA-binding domain|PF14215:bHLH-MYC and R2R3-MYB transcription factors N-terminal
FvH4_6g41951	435.824	367.84	72.3334	61.0126	6.99297	5.78412	-2.51565	-5.9937	4.13e-50	2.56653e-181	1.65e-48	3.90666e-179	- && Q67ZU1.1 RecName: Full=Triacylglycerol lipase 2; Flags: Precursor && PF04083:Partial alpha/beta-hydrolase lipase region
FvH4_7g01511	7.08388	6.77069	45.7935	41.3462	33.4012	31.858	2.72922	2.21414	4.4e-50	1.65421e-25	1.75e-48	1.63449e-24	- && Q500U8.1 RecName: Full=Tetraketide alpha-pyrone reductase 1; AltName: Full=Protein DIHYDROFLAVONOL 4-REDUCTASE-LIKE 1 && PF01073:3-beta hydroxysteroid dehydrogenase/isomerase family
FvH4_3g03431	0.186076	0.0831502	6.66605	6.11552	22.8636	23.6506	5.6684	7.43568	6.29e-50	9.49645e-95	2.5e-48	4.05803e-93	- && Q9SYA0.2 RecName: Full=G-type lectin S-receptor-like serine/threonine-protein kinase At1g61500; Flags: Precursor && PF07714:Protein tyrosine kinase|PF01453:D-mannose binding lectin|PF00954:S-locus glycoprotein domain|PF08276:PAN-like domain
FvH4_6g43730	0.145812	0.0434386	24.7043	24.7424	8.34603	10.3161	8.14676	6.63739	6.59e-50	3.05329e-27	2.61e-48	3.19731e-26	- && B9RPM3.1 RecName: Full=Probable terpene synthase 9; Short=RcSeTPS9 && PF01397:Terpene synthase, N-terminal domain|PF03936:Terpene synthase family, metal binding domain
FvH4_5g30340	519.036	501.074	96.8313	107.681	18.9179	24.2501	-2.24221	-4.58593	7.37e-50	1.08317e-147	2.92e-48	1.0689e-145	- && P13443.1 RecName: Full=Glycerate dehydrogenase; Short=GDH; AltName: Full=NADH-dependent hydroxypyruvate reductase; Short=HPR && PF02826:D-isomer specific 2-hydroxyacid dehydrogenase, NAD binding domain|PF00389:D-isomer specific 2-hydroxyacid dehydrogenase, catalytic domain
FvH4_6g33070	39.5237	33.9738	5.96912	4.67079	2.24734	2.31682	-2.71249	-4.0319	1.55e-49	2.44755e-90	6.11e-48	9.82776e-89	- && Q8LGU1.3 RecName: Full=ABC transporter C family member 8; Short=ABC transporter ABCC.8; Short=AtABCC8; AltName: Full=ATP-energized glutathione S-conjugate pump 6; AltName: Full=Glutathione S-conjugate-transporting ATPase 6; AltName: Full=Multidrug resistance-associated protein 6; Flags: Precursor && PF00005:ABC transporter|PF00664:ABC transporter transmembrane region
FvH4_2g00740	2.44758	2.96605	28.7064	22.163	36.8532	37.3906	3.30579	3.75379	1.61e-49	1.7946e-65	6.37e-48	4.51344e-64	- && - && PF13855:Leucine rich repeat|PF08263:Leucine rich repeat N-terminal domain
FvH4_3g04381	0.331333	0.493535	103.981	120.254	204.164	248.591	8.14838	9.06389	1.69e-49	1.8683e-60	6.65e-48	4.21616e-59	- && - && -
FvH4_5g03333	3.96736	5.02311	46.7191	65.889	19.2134	24.9138	3.72047	2.27086	2.24e-49	6.02493e-12	8.81e-48	3.39416e-11	- && - && PF03168:Late embryogenesis abundant protein
FvH4_5g09940	56.9428	53.6311	262.805	235.71	418.796	440.153	2.24855	2.93558	2.31e-49	1.21924e-80	9.06e-48	4.07802e-79	- && Q39817.1 RecName: Full=Calnexin homolog; Flags: Precursor && PF00262:Calreticulin family
FvH4_7g18300	7.3185	6.9236	38.7818	41.1427	54.7341	54.7325	2.56499	2.92052	2.33e-49	3.19674e-57	9.11e-48	6.84902e-56	- && Q0WQF7.2 RecName: Full=Dihydrolipoyllysine-residue acetyltransferase component 1 of pyruvate dehydrogenase complex, mitochondrial; AltName: Full=Dihydrolipoamide S-acetyltransferase component 1 of pyruvate dehydrogenase complex; AltName: Full=Pyruvate dehydrogenase complex component E2 1; Short=PDC-E2 1; Short=PDCE2 1; Flags: Precursor && PF02817:e3 binding domain|PF00198:2-oxoacid dehydroge…
FvH4_6g34650	0.466957	0.469497	16.2645	13.9025	49.4499	41.6611	5.08533	6.58247	3.2e-49	9.17771e-89	1.25e-47	3.53874e-87	- && P10290.1 RecName: Full=Anthocyanin regulatory C1 protein && PF00249:Myb-like DNA-binding domain
FvH4_4g02460	2.72301	2.18078	19.8173	20.362	0.58866	0.384023	3.11306	-2.34874	3.59e-49	1.0931e-05	1.4e-47	3.69636e-05	- && Q9SS87.1 RecName: Full=Protein SIEVE ELEMENT OCCLUSION B; Short=AtSEOb; AltName: Full=Protein SIEVE ELEMENT OCCLUSION-RELATED 1; Short=AtSEOR1 && PF14576:Sieve element occlusion N-terminus|PF14577:Sieve element occlusion C-terminus
FvH4_2g13890	244.573	245.711	45.4834	51.2056	25.4265	22.5862	-2.2659	-3.37364	3.66e-49	3.60018e-93	1.43e-47	1.51071e-91	- && P14766.2 RecName: Full=Fructose-1,6-bisphosphatase, cytosolic; Short=FBPase; AltName: Full=D-fructose-1,6-bisphosphate 1-phosphohydrolase && PF00316:Fructose-1-6-bisphosphatase
FvH4_5g02720	7.49815	7.97078	47.7545	43.5884	118.081	125.561	2.63746	3.95504	4.5e-49	7.66603e-111	1.75e-47	4.14232e-109	- && Q9SRE5.1 RecName: Full=Uncharacterized protein At1g76660 && -
FvH4_3g12720	5.86318	3.26497	55.2884	53.8906	57.6102	58.5048	3.66244	3.65168	6.28e-49	2.57336e-40	2.44e-47	3.82701e-39	- && - && PF05678:VQ motif
FvH4_5g14010	5.82086	5.05301	42.6234	35.2517	93.9671	126.75	2.91716	4.32221	6.78e-49	1.22722e-94	2.63e-47	5.23455e-93	- && Q9SBQ9.1 RecName: Full=Flavonoid 3'-monooxygenase; AltName: Full=Cytochrome P450 75B2; AltName: Full=Flavonoid 3'-hydroxylase [Petunia x hybrida] && PF00067:Cytochrome P450
FvH4_7g33640	0.213899	0.0477916	23.071	19.3766	131.271	118.778	7.46411	9.92655	7.33e-49	7.80903e-91	2.84e-47	3.15737e-89	- && Q6Q3H3.1 RecName: Full=(-)-germacrene D synthase && PF01397:Terpene synthase, N-terminal domain|PF03936:Terpene synthase family, metal binding domain
FvH4_5g18490	20.4983	20.2576	105.247	124.061	58.0199	58.9179	2.56863	1.49869	7.78e-49	3.68668e-14	3e-47	2.33503e-13	- && Q9FTA0.1 RecName: Full=GEM-like protein 4 && PF02893:GRAM domain
FvH4_6g07910	598.71	576.469	122.13	127.819	34.9873	33.9984	-2.15702	-4.11238	9.46e-49	4.17801e-148	3.65e-47	4.17603e-146	- && Q9SA52.1 RecName: Full=Chloroplast stem-loop binding protein of 41 kDa b, chloroplastic; Short=CSP41-b; AltName: Full=Heteroglycan-interacting protein 1.3; AltName: Full=Protein CHLOROPLAST RNA BINDING; AltName: Full=Protein Gb5f; Flags: Precursor && PF01370:NAD dependent epimerase/dehydratase family
FvH4_7g18510	23.6798	20.4561	114.926	110.683	119.474	144.556	2.43028	2.55889	1.19e-48	1.56244e-42	4.59e-47	2.45035e-41	- && - && PF06813:Nodulin-like
FvH4_2g38120	77.8398	66.4052	10.2937	11.2992	1.19823	1.05667	-2.66357	-6.0177	1.54e-48	3.33162e-89	5.9e-47	1.30623e-87	- && Q94CH6.1 RecName: Full=GDSL esterase/lipase EXL3; AltName: Full=Family II extracellular lipase 3; Short=Family II lipase EXL3; Flags: Precursor && PF00657:GDSL-like Lipase/Acylhydrolase
FvH4_5g12040	4.29635	3.53417	25.4323	25.4757	54.4155	52.7456	2.77824	3.75375	1.58e-48	1.13315e-84	6.05e-47	4.04133e-83	- && Q6DN14.2 RecName: Full=Multiple C2 and transmembrane domain-containing protein 1 && PF00168:C2 domain
FvH4_6g39571	6.2344	4.87536	36.4348	31.7079	64.0914	58.7026	2.69345	3.44487	1.73e-48	3.29381e-76	6.62e-47	1.00934e-74	- && - && -
FvH4_2g36640	2.23264	2.37096	20.9943	23.3995	26.6017	28.8862	3.34496	3.56857	1.83e-48	9.13683e-47	6.98e-47	1.55774e-45	- && Q7Y232.1 RecName: Full=UDP-glycosyltransferase 73B4; AltName: Full=Flavonol 3-O-glucosyltransferase UGT73B4 && PF00201:UDP-glucoronosyl and UDP-glucosyl transferase
FvH4_4g34870	1.88715	2.24879	17.5332	18.3462	22.8548	21.6254	3.19086	3.40334	1.83e-48	3.10185e-46	6.98e-47	5.19706e-45	- && Q9FL08.1 RecName: Full=WAT1-related protein At5g40240 && PF00892:EamA-like transporter family
FvH4_1g16480	6.76473	8.5309	50.5821	45.9763	49.3759	59.9805	2.73296	2.81511	1.84e-48	1.3703e-41	6.99e-47	2.10925e-40	- && O22176.1 RecName: Full=Probable WRKY transcription factor 15; AltName: Full=WRKY DNA-binding protein 15 && PF03106:WRKY DNA -binding domain|PF10533:Plant zinc cluster domain
FvH4_2g26550	19.0795	15.3738	93.5247	90.016	133.411	143.516	2.4899	2.98501	2.11e-48	1.1068e-62	8.03e-47	2.63832e-61	- && P9WPZ4.1 RecName: Full=Probable N-succinyldiaminopimelate aminotransferase DapC; AltName: Full=DAP-AT >P9WPZ5.1 RecName: Full=Probable N-succinyldiaminopimelate aminotransferase DapC; AltName: Full=DAP-AT && PF00155:Aminotransferase class I and II
FvH4_7g13602	1.89587	1.10504	41.9332	43.7827	33.9415	31.085	4.92627	4.42637	2.21e-48	6.54952e-28	8.39e-47	7.01941e-27	- && Q9M2E2.1 RecName: Full=(+)-neomenthol dehydrogenase; AltName: Full=Menthone:neomenthol reductase; AltName: Full=Short-chain dehydrogenase/reductase 1; Short=AtSDR1 && -
FvH4_5g04490	15.5457	16.5748	1.65601	1.23531	0.896022	1.81738	-3.39802	-3.59894	2.22e-48	2.1779e-31	8.42e-47	2.60643e-30	- && Q42059.2 RecName: Full=Endoglucanase 6; AltName: Full=Endo-1,4-beta glucanase 6; Flags: Precursor && PF09478:Carbohydrate binding domain CBM49|PF00759:Glycosyl hydrolase family 9
FvH4_6g49810	0.721065	0.644434	15.0903	18.2591	30.4325	31.0113	4.68939	5.47266	2.55e-48	1.47841e-66	9.66e-47	3.82989e-65	- && Q9LHD2.1 RecName: Full=Probable galacturonosyltransferase-like 10; AltName: Full=Galactinol synthase 8; Short=AtGolS8; Short=GolS-8 && PF01501:Glycosyl transferase family 8
FvH4_2g20230	2.35444	2.36725	39.119	43.372	80.317	79.0264	4.20303	5.05474	2.88e-48	1.60204e-69	1.09e-46	4.39458e-68	- && - && PF05899:Protein of unknown function (DUF861)
FvH4_3g01820	261.465	313.159	44.9561	53.6061	7.91549	9.62838	-2.46707	-5.05691	3.25e-48	3.53364e-163	1.23e-46	4.17741e-161	- && P93256.1 RecName: Full=Aminomethyltransferase, mitochondrial; AltName: Full=Glycine cleavage system T protein; Short=GCVT; Flags: Precursor && PF01571:Aminomethyltransferase folate-binding domain|PF08669:Glycine cleavage T-protein C-terminal barrel domain
FvH4_3g00230	3.27904	2.6082	21.556	18.8078	38.0736	36.9027	2.8548	3.65009	3.67e-48	3.36911e-77	1.38e-46	1.05888e-75	- && Q9ZVT9.4 RecName: Full=C2 and GRAM domain-containing protein At1g03370 && PF00168:C2 domain|PF02893:GRAM domain|PF16016:Domain of unknown function (DUF4782)
FvH4_3g08470	2.01123	2.83166	26.6201	43.7556	32.1028	46.6726	3.93454	3.99846	5.23e-48	6.80451e-49	1.96e-46	1.23036e-47	- && Q9SGP6.1 RecName: Full=Glutaredoxin-C9; Short=AtGrxC9; AltName: Full=Protein ROXY 19 && PF00462:Glutaredoxin
FvH4_1g14050	2.61561	1.42635	24.1971	25.8785	44.1215	56.7193	3.7139	4.62445	5.37e-48	9.42205e-67	2.01e-46	2.45173e-65	- && - && PF07690:Major Facilitator Superfamily
FvH4_6g27120	0.976058	1.18582	11.6915	11.4028	17.2627	14.8148	3.4902	3.86709	5.6e-48	1.77862e-49	2.1e-46	3.26159e-48	- && Q9SIN2.1 RecName: Full=Protein trichome birefringence-like 39 && PF14416:PMR5 N terminal Domain|PF13839:GDSL/SGNH-like Acyl-Esterase family found in Pmr5 and Cas1p
FvH4_6g50080	5.01659	5.03405	59.308	58.6478	90.6762	80.8021	3.62892	4.07093	6e-48	2.74207e-52	2.24e-46	5.2908e-51	- && Q67YE6.2 RecName: Full=Zinc finger AN1 domain-containing stress-associated protein 12; Short=AtSAP12 && PF01428:AN1-like Zinc finger
FvH4_6g04190	25.04	28.2327	153.419	197.059	186.618	219.31	2.79381	2.90731	6.33e-48	1.23337e-50	2.36e-46	2.31458e-49	- && P93092.1 RecName: Full=Acyl carrier protein 1, chloroplastic; Short=ACP 1; Flags: Precursor && PF00550:Phosphopantetheine attachment site
FvH4_3g08750	35.9263	35.3801	163.8	197.033	222.01	286.428	2.41567	2.81214	1.17e-47	8.74695e-54	4.34e-46	1.75157e-52	- && Q9LW49.1 RecName: Full=Ethylene-responsive transcription factor 4; AltName: Full=Ethylene-responsive element-binding factor 3; Short=EREBP-3; AltName: Full=Ethylene-responsive element-binding factor 4 homolog; AltName: Full=NsERF3 && PF00847:AP2 domain
FvH4_5g39470	1.6656	1.64126	14.2955	12.9715	30.0077	28.6133	3.11974	4.12618	1.24e-47	1.59085e-83	4.61e-46	5.56297e-82	- && - && PF01764:Lipase (class 3)
FvH4_2g09030	64.7176	61.1155	10.9937	8.52861	1.11691	1.78296	-2.61262	-5.4725	1.26e-47	2.55423e-109	4.68e-46	1.33375e-107	- && Q8GY61.1 RecName: Full=Transcription factor bHLH63; AltName: Full=Basic helix-loop-helix protein 63; Short=AtbHLH63; Short=bHLH 63; AltName: Full=Protein CRYPTOCHROME INTERACTING BASIC-HELIX-LOOP-HELIX 1; AltName: Full=Transcription factor EN 84; AltName: Full=bHLH transcription factor bHLH063 && PF00010:Helix-loop-helix DNA-binding domain
FvH4_1g11080	3.99	3.41582	34.3119	35.4486	60.5663	63.1888	3.31405	4.04268	1.42e-47	2.55265e-66	5.25e-46	6.56891e-65	- && - && -
FvH4_3g25960	4.73887	5.01824	40.2354	37.7637	28.3991	42.3792	3.07423	2.83587	1.43e-47	1.2829e-24	5.29e-46	1.227e-23	- && Q9FMS6.1 RecName: Full=Probable CCR4-associated factor 1 homolog 11 && PF04857:CAF1 family ribonuclease
FvH4_5g38070	14.0541	11.1684	75.2409	67.2664	177.124	159.082	2.57482	3.71488	1.98e-47	1.03422e-93	7.3e-46	4.34763e-92	- && Q9FEP7.1 RecName: Full=Sulfate transporter 1.3 && PF00916:Sulfate permease family|PF01740:STAS domain
FvH4_4g15020	0.571054	0.371174	13.0672	12.8237	10.7792	15.7336	4.86759	4.80053	2.09e-47	7.78883e-34	7.69e-46	9.87447e-33	- && Q5NUF4.1 RecName: Full=2-hydroxyisoflavanone dehydratase; AltName: Full=Carboxylesterase HIDM && PF07859:alpha/beta hydrolase fold
FvH4_5g10880	38.438	38.0627	5.66163	5.62203	0.559464	0.436441	-2.68515	-6.27685	2.62e-47	9.48346e-64	9.63e-46	2.31267e-62	- && Q9SLP1.1 RecName: Full=Cytochrome P450 78A9 && PF00067:Cytochrome P450
FvH4_1g04420	8.18219	10.492	112.638	143.997	324.447	320.64	3.85297	5.08397	2.84e-47	6.21461e-95	1.04e-45	2.66542e-93	- && - && -
FvH4_7g32970	11.4012	12.2477	63.028	62.8945	59.2337	67.5315	2.48838	2.40001	3.44e-47	1.31287e-34	1.26e-45	1.69676e-33	- && Q9XGN1.1 RecName: Full=Protein TRANSPARENT TESTA GLABRA 1 && -
FvH4_6g07620	41.0189	38.4606	7.44063	7.02722	2.08451	1.84554	-2.38171	-4.35794	3.51e-47	8.97854e-95	1.29e-45	3.84377e-93	- && Q5ZI67.1 RecName: Full=NHL repeat-containing protein 2 && PF01436:NHL repeat|PF13905:Thioredoxin-like|PF13419:Haloacid dehalogenase-like hydrolase
FvH4_2g17220	92.9293	78.4242	16.3535	15.4838	4.20272	4.3239	-2.35221	-4.35143	3.79e-47	1.2119e-119	1.39e-45	7.69044e-118	- && P93025.2 RecName: Full=Phototropin-2; AltName: Full=Defective in chloroplast avoidance protein 1; AltName: Full=Non-phototropic hypocotyl 1-like protein 1; Short=AtKin7; Short=NPH1-like protein 1 && PF13426:PAS domain|PF00069:Protein kinase domain
FvH4_7g19720	3.40828	3.19393	28.1435	29.069	33.9184	33.6466	3.19235	3.33402	3.96e-47	4.37708e-42	1.44e-45	6.80039e-41	- && C0LGH2.2 RecName: Full=Probable LRR receptor-like serine/threonine-protein kinase At1g56130; Flags: Precursor && PF00069:Protein kinase domain
FvH4_2g00340	60.8089	59.4434	12.1857	10.6829	3.49856	4.03666	-2.31875	-4.02003	6.02e-47	3.70908e-101	2.19e-45	1.74155e-99	- && F4JLK2.1 RecName: Full=Probable sucrose-phosphate synthase 4; AltName: Full=Sucrose phosphate synthase 4F; Short=AtSPS4F; AltName: Full=UDP-glucose-fructose-phosphate glucosyltransferase && PF13579:Glycosyl transferase 4-like domain|PF00534:Glycosyl transferases group 1|PF05116:Sucrose-6F-phosphate phosphohydrolase
FvH4_7g08930	1.51877	1.81593	16.0057	16.4881	43.0463	38.4963	3.35808	4.58759	6.81e-47	4.34077e-89	2.48e-45	1.6905e-87	- && Q9LTC0.1 RecName: Full=Probable receptor-like protein kinase At5g47070 && PF07714:Protein tyrosine kinase
FvH4_4g10640	10.4308	10.946	51.234	59.4978	126.203	146.981	2.44913	3.65376	7.02e-47	9.01814e-100	2.55e-45	4.11811e-98	- && Q9M2U5.1 RecName: Full=Endochitinase EP3; AltName: Full=Chitinase class IV; Short=AtchitIV; AltName: Full=Protein HOMOLOG OF CARROT EP3-3 CHITINASE; Short=AtEP3; Flags: Precursor && -
FvH4_1g21630	25.4532	25.4787	3.52926	4.36313	0.514058	0.319586	-2.61363	-5.94099	7.74e-47	4.47022e-93	2.81e-45	1.86906e-91	- && Q9SCY3.1 RecName: Full=Photosynthetic NDH subunit of lumenal location 4, chloroplastic; AltName: Full=FK506-binding protein 16-2; Short=AtFKBP16-2; AltName: Full=Immunophilin FKBP16-2; AltName: Full=Peptidyl-prolyl cis-trans isomerase FKBP16-2; Short=PPIase FKBP16-2; AltName: Full=Rotamase; Flags: Precursor && PF00254:FKBP-type peptidyl-prolyl cis-trans isomerase
FvH4_1g07710	0.344411	0.131918	11.2981	7.91401	45.0307	38.8575	5.43315	7.46589	8.19e-47	6.52592e-109	2.97e-45	3.3849e-107	- && Q9LTS4.1 RecName: Full=Putative transcription factor bHLH041; AltName: Full=Basic helix-loop-helix protein 41; Short=AtbHLH41; Short=bHLH 41; AltName: Full=Transcription factor EN 51; AltName: Full=bHLH transcription factor bHLH041 && PF00010:Helix-loop-helix DNA-binding domain
FvH4_1g09040	46.8304	50.5973	7.04471	7.21467	0.928111	1.41492	-2.69639	-5.4123	9.14e-47	1.8315e-67	3.3e-45	4.86361e-66	- && Q8LCQ4.1 RecName: Full=Photosystem I chlorophyll a/b-binding protein 6, chloroplastic; AltName: Full=LHCI type III LHCA6; Flags: Precursor && PF00504:Chlorophyll A-B binding protein
FvH4_2g33240	14.2146	17.3327	83.8272	96.2223	67.8646	75.304	2.5884	2.15973	1.02e-46	2.82835e-28	3.66e-45	3.06085e-27	- && P31166.2 RecName: Full=Adenine phosphoribosyltransferase 1, chloroplastic; Short=APRT 1; Short=AtAPT1; Flags: Precursor && PF00156:Phosphoribosyl transferase domain
FvH4_5g23540	31.1012	26.9601	4.36934	4.4256	1.18928	0.774279	-2.6466	-4.89809	1.28e-46	3.20767e-72	4.6e-45	9.27992e-71	- && Q9FVQ4.1 RecName: Full=Plastidal glycolate/glycerate translocator 1, chloroplastic; AltName: Full=Bacterial membrane protein LrgB-like protein; Short=AtLrgB; Flags: Precursor && -
FvH4_5g25760	2280.04	2378.61	506.894	536.081	81.7013	90.1476	-2.083	-4.78278	1.31e-46	1.46516e-206	4.71e-45	3.34531e-204	- && P12859.2 RecName: Full=Glyceraldehyde-3-phosphate dehydrogenase B, chloroplastic; AltName: Full=NADP-dependent glyceraldehydephosphate dehydrogenase subunit B; Flags: Precursor && PF02800:Glyceraldehyde 3-phosphate dehydrogenase, C-terminal domain|PF00044:Glyceraldehyde 3-phosphate dehydrogenase, NAD binding domain
FvH4_2g23570	217.139	207.991	43.0631	44.3825	10.3521	10.8604	-2.20531	-4.34761	1.34e-46	1.35197e-124	4.8e-45	9.28794e-123	- && Q9LYA9.1 RecName: Full=Chloroplast stem-loop binding protein of 41 kDa a, chloroplastic; Short=CSP41-a; Flags: Precursor && PF01370:NAD dependent epimerase/dehydratase family
FvH4_2g31830	132.601	112.93	19.8197	17.7403	4.71474	3.6126	-2.63261	-4.89799	1.5e-46	1.94209e-81	5.38e-45	6.57405e-80	- && - && PF05553:Cotton fibre expressed protein|PF14364:Domain of unknown function (DUF4408)
FvH4_7g17340	392.188	477.248	72.0846	75.2566	29.9956	27.2577	-2.48481	-3.94524	1.53e-46	2.38176e-83	5.49e-45	8.31618e-82	- && Q9ZUZ3.1 RecName: Full=Auxin-responsive protein SAUR32; AltName: Full=Protein ABOLISHED APICAL HOOK MAINTENANCE 1; AltName: Full=Protein SMALL AUXIN UP RNA 32 && PF02519:Auxin responsive protein
FvH4_6g27880	2.44701	1.85891	27.8432	25.9516	32.3002	34.1419	3.72387	3.9296	1.64e-46	3.62551e-43	5.87e-45	5.7556e-42	- && Q9FZF8.1 RecName: Full=Putative F-box protein At1g47790 && PF08268:F-box associated domain|PF00646:F-box domain
FvH4_4g15270	0.63766	0.911829	15.431	18.2592	82.7922	93.2918	4.51059	6.79693	1.99e-46	5.28965e-130	7.1e-45	4.01272e-128	- && - && PF13419:Haloacid dehalogenase-like hydrolase
FvH4_6g23800	264.538	248.919	55.566	46.402	10.6633	12.2315	-2.25638	-4.50981	2.23e-46	1.62294e-165	7.94e-45	1.97888e-163	- && Q9FNB0.1 RecName: Full=Magnesium-chelatase subunit ChlH, chloroplastic; Short=Mg-chelatase subunit H; AltName: Full=ABA-binding protein; AltName: Full=Mg-protoporphyrin IX chelatase subunit ChlH; AltName: Full=Protein CONDITIONAL CHLORINA; AltName: Full=Protein GENOMES UNCOUPLED 5; AltName: Full=Protein RAPID TRANSPIRATION IN DETACHED LEAVES 1; Flags: Precursor && PF11965:Domain of unknown f…
FvH4_4g03301	0.647433	0.549696	14.6097	16.8224	244.072	277.901	4.79522	8.75162	3.13e-46	1.46984e-201	1.11e-44	3.08387e-199	- && Q84MB3.1 RecName: Full=1-aminocyclopropane-1-carboxylate oxidase homolog 1 && PF14226:non-haem dioxygenase in morphine synthesis N-terminal|PF03171:2OG-Fe(II) oxygenase superfamily
FvH4_7g30860	11.275	9.41074	55.2518	49.2931	69.4597	70.3575	2.41368	2.73498	3.18e-46	3.85136e-56	1.13e-44	8.06604e-55	- && Q9LYS2.2 RecName: Full=ABC transporter C family member 10; Short=ABC transporter ABCC.10; Short=AtABCC10; AltName: Full=ATP-energized glutathione S-conjugate pump 14; AltName: Full=Glutathione S-conjugate-transporting ATPase 14; AltName: Full=Multidrug resistance-associated protein 14 && PF00664:ABC transporter transmembrane region|PF00005:ABC transporter
FvH4_1g11730	1406.82	1369	322.713	309.929	77.7288	75.4799	-2.05745	-4.20134	3.25e-46	2.14579e-167	1.15e-44	2.68674e-165	- && P41346.1 RecName: Full=Ferredoxin--NADP reductase, chloroplastic; Short=FNR; Flags: Precursor && PF00175:Oxidoreductase NAD-binding domain
FvH4_2g26140	10.0382	8.63409	51.2828	53.5852	57.351	61.9915	2.56665	2.65467	3.58e-46	1.71132e-41	1.27e-44	2.62896e-40	- && P93033.2 RecName: Full=Fumarate hydratase 1, mitochondrial; Short=Fumarase 1; Flags: Precursor && PF10415:Fumarase C C-terminus|PF00206:Lyase
FvH4_5g17690	20.4227	19.0862	104.744	124.696	67.7545	98.9646	2.61463	2.05504	4.31e-46	1.49702e-18	1.52e-44	1.15944e-17	- && Q9FX43.1 RecName: Full=Mitogen-activated protein kinase kinase 9; Short=AtMKK9; Short=MAP kinase kinase 9 && PF00069:Protein kinase domain
FvH4_6g41890	8.00431	8.96013	69.765	72.3844	98.3174	93.5454	3.14152	3.47647	4.76e-46	2.67142e-48	1.68e-44	4.73115e-47	- && - && -
FvH4_6g13160	48.3714	40.809	7.39826	5.98006	2.0348	1.65085	-2.66101	-4.61496	5.15e-46	1.12381e-87	1.81e-44	4.22816e-86	- && Q40281.1 RecName: Full=Ribulose bisphosphate carboxylase/oxygenase activase, chloroplastic; Short=RA; Short=RuBisCO activase; Flags: Precursor && PF00004:ATPase family associated with various cellular activities (AAA)
FvH4_6g39844	1.03692	0.6693	14.7546	19.652	20.5914	34.6904	4.41943	5.0029	5.32e-46	1.95371e-47	1.87e-44	3.3829e-46	- && - && PF06839:GRF zinc finger|PF00098:Zinc knuckle
FvH4_2g32830	14.0016	17.9238	92.4909	101.397	143.954	172.129	2.67746	3.2848	6.19e-46	3.53526e-60	2.17e-44	7.93186e-59	- && - && -
FvH4_1g26460	109.347	114.731	443.514	454.703	971.712	1231.93	2.07918	3.27616	6.59e-46	2.43487e-82	2.31e-44	8.36368e-81	- && A7NVX9.1 RecName: Full=S-adenosylmethionine synthase 2; Short=AdoMet synthase 2; AltName: Full=Methionine adenosyltransferase 2; Short=MAT 2 && PF00438:S-adenosylmethionine synthetase, N-terminal domain|PF02773:S-adenosylmethionine synthetase, C-terminal domain|PF02772:S-adenosylmethionine synthetase, central domain
FvH4_6g01130	28.9705	27.0477	3.9749	4.32209	1.49026	0.804641	-2.67896	-4.61797	6.72e-46	1.05266e-59	2.35e-44	2.35499e-58	- && Q9SM43.2 RecName: Full=Violaxanthin de-epoxidase, chloroplastic; Flags: Precursor && -
FvH4_3g35050	0.802706	1.04851	26.7762	37.7084	32.0248	39.9874	5.19203	5.2529	6.78e-46	2.85694e-42	2.37e-44	4.45649e-41	- && Q9SLD4.1 RecName: Full=Zinc finger protein ZAT11 && PF13912:C2H2-type zinc finger
FvH4_4g25450	945.989	851.437	201.119	183.87	48.6873	54.3002	-2.14716	-4.14774	9.05e-46	1.1968e-145	3.16e-44	1.14231e-143	- && Q9S7E9.1 RecName: Full=Glutamate--glyoxylate aminotransferase 2; Short=AtGGT2; AltName: Full=Alanine aminotransferase GGT2; AltName: Full=Alanine--glyoxylate aminotransferase GGT2; AltName: Full=Alanine-2-oxoglutarate aminotransferase 2 && PF00155:Aminotransferase class I and II
FvH4_6g30850	5.75491	8.05533	52.546	62.4543	45.8957	55.1416	3.13134	2.847	9.09e-46	5.15868e-30	3.17e-44	5.9358e-29	- && P93830.2 RecName: Full=Auxin-responsive protein IAA17; AltName: Full=Auxin response 3; AltName: Full=Indoleacetic acid-induced protein 17 && PF02309:AUX/IAA family
FvH4_3g29740	13.1646	11.9024	60.2449	53.9871	53.4653	58.7681	2.26417	2.1407	9.78e-46	7.9069e-37	3.4e-44	1.07686e-35	- && Q2PCF1.1 RecName: Full=Pleiotropic drug resistance protein 2; AltName: Full=NpPDR2 && -
FvH4_5g03370	0.486507	0.521764	21.2261	26.185	16.5376	18.827	5.62961	5.10836	1.24e-45	2.03666e-29	4.32e-44	2.28293e-28	- && - && PF03168:Late embryogenesis abundant protein
FvH4_6g44107	2.46206	2.73342	17.7874	17.5156	31.5378	31.9746	2.83949	3.58888	1.49e-45	6.38099e-68	5.18e-44	1.71403e-66	- && Q9SY89.1 RecName: Full=Putative G-type lectin S-receptor-like serine/threonine-protein kinase At1g61610; Flags: Precursor && PF00954:S-locus glycoprotein domain|PF01453:D-mannose binding lectin|PF08276:PAN-like domain|PF07714:Protein tyrosine kinase
FvH4_5g02630	165.296	168.312	21.9164	29.8785	2.40557	3.32053	-2.61068	-5.8946	1.81e-45	9.20879e-140	6.26e-44	8.00237e-138	- && Q08733.1 RecName: Full=Aquaporin PIP1-3; Short=AtPIP1;3; AltName: Full=Plasma membrane intrinsic protein 1c; Short=PIP1c; AltName: Full=Transmembrane protein B; Short=TMP-B && PF00230:Major intrinsic protein
FvH4_3g20690	18.5939	16.1725	84.2176	95.585	412.421	514.381	2.44744	4.71498	1.81e-45	8.2039e-151	6.26e-44	8.5295e-149	- && Q93VY3.1 RecName: Full=NAC domain-containing protein 72; Short=ANAC072; AltName: Full=Protein RESPONSIVE TO DESICCATION 26 && PF02365:No apical meristem (NAM) protein
FvH4_6g15580	0.108708	0.12954	37.9238	32.2169	78.0955	77.0531	8.27092	9.3186	1.87e-45	6.04034e-58	6.45e-44	1.31594e-56	- && Q42580.1 RecName: Full=Peroxidase 21; Short=Atperox P21; AltName: Full=ATP2a/ATP2b; AltName: Full=PRXR5; Flags: Precursor && PF00141:Peroxidase
FvH4_5g29050	2.61151	4.03296	34.4951	26.9325	68.8062	71.4281	3.28116	4.37457	2.45e-45	3.00552e-88	8.44e-44	1.13814e-86	- && Q9LZW3.1 RecName: Full=U-box domain-containing protein 16; AltName: Full=Plant U-box protein 16 && PF04564:U-box domain
FvH4_5g24270	0	0.0670214	830.079	805.22	599.179	624.973	14.5727	14.0573	2.84e-45	3.94616e-42	9.78e-44	6.14319e-41	- && Q3ZPN4.1 RecName: Full=Methanol O-anthraniloyltransferase; AltName: Full=Anthraniloyl-CoA:methanol acyltransferase; AltName: Full=Benzyl alcohol O-benzoyltransferase && PF02458:Transferase family
FvH4_7g13400	0.45373	0.663561	18.2514	19.8312	103.136	105.465	5.15665	7.51085	3.46e-45	4.04286e-114	1.19e-43	2.31907e-112	- && - && PF00168:C2 domain
FvH4_1g19980	0.626009	1.27881	14.0365	12.1943	23.5719	22.4245	3.85125	4.56456	3.7e-45	1.73419e-61	1.27e-43	4.02267e-60	- && Q8VYN6.1 RecName: Full=ATP-dependent 6-phosphofructokinase 5, chloroplastic; Short=ATP-PFK 5; Short=Phosphofructokinase 5; AltName: Full=Phosphohexokinase 5; Flags: Precursor && PF00365:Phosphofructokinase
FvH4_7g11190	85.8447	126.935	8.43813	10.9643	0.874514	2.67471	-3.37882	-5.93752	3.86e-45	2.54014e-16	1.32e-43	1.79373e-15	- && Q8RW93.1 RecName: Full=Putative lipid-binding protein At4g00165; Flags: Precursor && PF14547:Hydrophobic seed protein
FvH4_2g27160	4.73707	5.54639	29.5456	32.6324	54.8847	73.3005	2.67126	3.6172	4.07e-45	4.71646e-66	1.39e-43	1.20177e-64	- && Q8VYX0.2 RecName: Full=IAA-amino acid hydrolase ILR1-like 6; AltName: Full=Protein gr1; Flags: Precursor && PF01546:Peptidase family M20/M25/M40
FvH4_4g26961	1.33924	1.39053	13.2717	14.2031	30.0227	34.4134	3.40689	4.5384	4.09e-45	5.88888e-80	1.4e-43	1.95087e-78	- && F4HQ23.2 RecName: Full=LEAF RUST 10 DISEASE-RESISTANCE LOCUS RECEPTOR-LIKE PROTEIN KINASE-like 2.7; AltName: Full=Probable receptor-like serine/threonine-protein kinase LRK10L-2.7; Flags: Precursor && PF00069:Protein kinase domain|PF14380:Wall-associated receptor kinase C-terminal|PF13947:Wall-associated receptor kinase galacturonan-binding
FvH4_3g17050	3946.71	3763.39	903.807	901.025	140.678	161.852	-2.01883	-4.69367	4.93e-45	1.04614e-194	1.68e-43	1.96481e-192	- && Q9XF89.1 RecName: Full=Chlorophyll a-b binding protein CP26, chloroplastic; AltName: Full=LHCB5; AltName: Full=LHCIIc; AltName: Full=Light-harvesting complex II protein 5; Flags: Precursor && PF00504:Chlorophyll A-B binding protein
FvH4_3g32790	8.39978	8.38683	53.2633	46.9775	150.687	144.921	2.65398	4.11638	7.5e-45	3.96526e-115	2.55e-43	2.32612e-113	- && Q9SXB6.1 RecName: Full=MLO-like protein 2; Short=AtMlo2 && PF03094:Mlo family
FvH4_4g27660	1.57776	0.980925	16.2974	15.9042	10.2969	8.62303	3.73728	2.86918	8.17e-45	3.10821e-16	2.78e-43	2.18494e-15	- && - && -
FvH4_2g03320	161.855	142.103	29.7363	31.0382	16.4152	16.0558	-2.24617	-3.24871	8.31e-45	1.48093e-75	2.82e-43	4.49665e-74	- && Q9LMU1.1 RecName: Full=Probable zinc metallopeptidase EGY3, chloroplastic; AltName: Full=Protein ETHYLENE-DEPENDENT GRAVITROPISM-DEFICIENT AND YELLOW-GREEN 3; Short=AtEGY3; Flags: Precursor && -
FvH4_4g30950	1.3062	0.644073	17.0259	14.8479	44.2353	51.1346	4.11807	5.60184	8.87e-45	1.05368e-89	3.01e-43	4.17332e-88	- && Q9M5Q1.1 RecName: Full=Galactoside 2-alpha-L-fucosyltransferase; AltName: Full=PsFT1; AltName: Full=Xyloglucan alpha-(1,2)-fucosyltransferase && PF03254:Xyloglucan fucosyltransferase
FvH4_3g12250	14.9762	12.5019	79.2799	68.5132	133.098	112.653	2.50371	3.13918	9.37e-45	1.86287e-63	3.17e-43	4.51451e-62	- && P42620.1 RecName: Full=Glutathionyl-hydroquinone reductase YqjG; Short=GS-HQR && -
FvH4_3g44350	90.5378	91.2541	17.0273	17.8048	7.80367	8.61627	-2.30765	-3.49202	1.02e-44	5.00209e-70	3.44e-43	1.38353e-68	- && Q8LAP6.1 RecName: Full=Probable plastid-lipid-associated protein 12, chloroplastic; AltName: Full=Fibrillin-10; Flags: Precursor && PF04755:PAP_fibrillin
FvH4_7g05080	2.22806	2.23264	15.8219	13.5054	34.5444	35.9037	2.79271	3.95925	1.09e-44	4.50191e-95	3.66e-43	1.93441e-93	- && P98204.1 RecName: Full=Phospholipid-transporting ATPase 1; Short=AtALA1; AltName: Full=Aminophospholipid flippase 1 && PF16212:Phospholipid-translocating P-type ATPase C-terminal|PF12710:haloacid dehalogenase-like hydrolase|PF00122:E1-E2 ATPase|PF16209:Phospholipid-translocating ATPase N-terminal
FvH4_5g02641	0.546075	0.854072	19.4925	24.1307	16.2661	16.9812	5.02615	4.5383	1.2e-44	2.10052e-27	4.05e-43	2.21053e-26	- && Q6RVV4.1 RecName: Full=Short-chain dehydrogenase TIC 32, chloroplastic; AltName: Full=Translocon at the inner envelope membrane of chloroplasts 32; Short=PsTIC32 && PF00106:short chain dehydrogenase
FvH4_6g29410	148.402	141.937	30.5874	30.0533	6.14832	7.77292	-2.18331	-4.40768	1.25e-44	1.5807e-109	4.21e-43	8.34758e-108	- && P22643.2 RecName: Full=Haloalkane dehalogenase >Q6Q3H0.1 RecName: Full=Haloalkane dehalogenase && PF00561:alpha/beta hydrolase fold
FvH4_3g36010	0.681237	0.712786	10.0815	8.8401	38.43	36.6112	3.83773	5.72754	1.29e-44	1.30626e-119	4.32e-43	8.26671e-118	- && F4HSD5.1 RecName: Full=Protein TRM32; AltName: Full=TON1-RECRUITING MOTIF protein 32 && PF14309:Domain of unknown function (DUF4378)|PF12552:Protein of unknown function (DUF3741)
FvH4_4g26450	37.0434	31.1803	157.896	159.654	183.996	199.954	2.29509	2.47069	1.47e-44	3.00594e-45	4.94e-43	4.9614e-44	- && Q9ZU52.1 RecName: Full=Fructose-bisphosphate aldolase 3, chloroplastic; Short=AtFBA3; AltName: Full=Protein PIGMENT DEFECTIVE 345; Flags: Precursor && PF00274:Fructose-bisphosphate aldolase class-I
FvH4_7g02540	102.003	64.1323	7.96276	5.0344	0.359037	0.0809138	-3.60058	-8.53452	1.59e-44	1.84933e-40	5.32e-43	2.76437e-39	- && - && -
FvH4_6g26300	0.145672	0.334777	9.24489	10.5753	54.4768	63.9329	5.42002	7.89817	1.62e-44	8.0547e-111	5.42e-43	4.34227e-109	- && O49445.2 RecName: Full=Probable L-type lectin-domain containing receptor kinase VII.2; Short=Arabidopsis thaliana lectin-receptor kinase d; Short=AthlecRK-d; Short=LecRK-VII.2; Flags: Precursor && PF00139:Legume lectin domain|PF00069:Protein kinase domain
FvH4_7g06350	6.83395	6.2031	38.9018	38.0315	32.0409	33.8905	2.63782	2.31676	1.8e-44	4.4067e-26	6.02e-43	4.44468e-25	- && F4HW02.1 RecName: Full=GABA transporter 1; Short=AtGAT1; AltName: Full=Bidirectional amino acid transporter 1 && PF01490:Transmembrane amino acid transporter protein
FvH4_6g13180	0.096775	0.129735	7.57841	8.76665	12.8024	14.6171	6.23982	6.88793	1.9e-44	1.21468e-52	6.32e-43	2.36923e-51	- && Q9M2S4.1 RecName: Full=L-type lectin-domain containing receptor kinase S.4; Short=LecRK-S.4; Flags: Precursor && PF00139:Legume lectin domain|PF00069:Protein kinase domain
FvH4_2g03570	0.212109	0.303307	9.74129	9.29794	10.0347	9.71589	5.27278	5.22926	1.97e-44	2.94775e-36	6.55e-43	3.96592e-35	- && Q9C7Z9.2 RecName: Full=Serine carboxypeptidase-like 18; Flags: Precursor && PF00450:Serine carboxypeptidase
FvH4_3g21410	0.82606	0.446848	12.2683	11.5849	39.9944	44.0793	4.31674	6.03741	2.13e-44	7.04233e-99	7.07e-43	3.17232e-97	- && - && -
FvH4_6g42450	48.5417	43.2717	7.83911	6.02084	4.86204	3.33635	-2.65205	-3.50321	2.34e-44	1.52782e-54	7.77e-43	3.11572e-53	- && Q9LVE0.1 RecName: Full=Protein NRT1/ PTR FAMILY 6.4; Short=AtNPF6.4; AltName: Full=Nitrate transporter 1.3 && PF00854:POT family
FvH4_6g42650	0.972214	0.993019	16.4063	18.0131	62.178	58.6146	4.20625	5.91938	2.51e-44	1.52471e-101	8.31e-43	7.21729e-100	- && Q69KJ0.1 RecName: Full=Ribonuclease 3-like protein 3; AltName: Full=Ribonuclease III-like protein 3; Short=RNase III-like protein 3 && PF00636:Ribonuclease III domain
FvH4_2g05710	57.2584	50.1898	233.614	239.573	362.882	342.825	2.21513	2.69344	3.24e-44	5.07978e-59	1.07e-42	1.12562e-57	- && Q9C5D0.1 RecName: Full=CBS domain-containing protein CBSX2, chloroplastic; AltName: Full=CBS domain-containing protein 1; Short=AtCDCP1; AltName: Full=Protein LOSS OF THE TIMING OF ET AND JA BIOSYNTHESIS 1; Short=AtLEJ1; Flags: Precursor && PF00571:CBS domain
FvH4_2g03720	16.6235	21.999	108.187	139.503	198.067	246.974	2.75681	3.50422	3.51e-44	4.73209e-70	1.16e-42	1.31197e-68	- && - && -
FvH4_6g39410	29.555	30.618	127.835	144.525	247.759	322.426	2.25456	3.22244	3.8e-44	7.09187e-70	1.25e-42	1.9569e-68	- && Q66PF3.1 RecName: Full=Putative UDP-glucose flavonoid 3-O-glucosyltransferase 3; Short=FaGT3; AltName: Full=Flavonol 3-O-glucosyltransferase 3 && PF00201:UDP-glucoronosyl and UDP-glucosyl transferase
FvH4_2g38170	0.113283	0.0337478	14.8241	13.8663	42.1136	35.1901	7.72505	9.05741	3.95e-44	1.4414e-60	1.3e-42	3.26863e-59	- && Q5XF57.1 RecName: Full=Probable receptor-like serine/threonine-protein kinase At5g57670 && -
FvH4_1g07390	121.282	91.7827	16.1828	11.9782	5.45287	5.05333	-2.8439	-4.36328	4.23e-44	1.08662e-84	1.39e-42	3.88132e-83	- && Q5HZ36.2 RecName: Full=GATA transcription factor 21 && PF00320:GATA zinc finger
FvH4_4g29850	1.38302	1.48325	16.2567	15.2231	38.3325	39.5695	3.53198	4.74127	4.54e-44	1.49318e-83	1.49e-42	5.22927e-82	- && F4I0K9.1 RecName: Full=Putative methylesterase 15, chloroplastic; Short=AtMES15; AltName: Full=Protein ROOT HAIR SPECIFIC 9; Flags: Precursor && PF00561:alpha/beta hydrolase fold
FvH4_6g06640	13.6349	14.507	76.3117	84.7938	172.838	184.107	2.59305	3.64257	5.43e-44	3.82021e-86	1.78e-42	1.40109e-84	- && - && -
FvH4_2g23801	15.8594	14.3617	77.115	95.8243	132.257	134.514	2.59357	3.12038	7.61e-44	3.52057e-67	2.49e-42	9.26446e-66	- && Q9DCG6.2 RecName: Full=Phenazine biosynthesis-like domain-containing protein 1 && PF02567:Phenazine biosynthesis-like protein
FvH4_3g40270	90.6031	75.4798	14.1956	14.8728	3.51468	4.16615	-2.43815	-4.4597	7.71e-44	2.43678e-88	2.52e-42	9.28808e-87	- && - && PF01593:Flavin containing amine oxidoreductase
FvH4_6g20400	0.317234	0.311872	13.0283	16.7379	68.3702	88.2524	5.64129	7.93845	9.65e-44	1.98939e-97	3.15e-42	8.79142e-96	- && Q84TG3.1 RecName: Full=E3 ubiquitin-protein ligase PUB23; AltName: Full=Plant U-box protein 23; AltName: Full=U-box domain-containing protein 23 && PF04564:U-box domain
FvH4_6g39330	0.486922	0.725291	12.1368	14.1054	12.7503	16.8242	4.50321	4.57861	1.03e-43	9.94094e-36	3.36e-42	1.31767e-34	- && Q66PF3.1 RecName: Full=Putative UDP-glucose flavonoid 3-O-glucosyltransferase 3; Short=FaGT3; AltName: Full=Flavonol 3-O-glucosyltransferase 3 && PF00201:UDP-glucoronosyl and UDP-glucosyl transferase
FvH4_2g20470	159.863	134.027	26.3104	26.084	9.60059	13.1817	-2.41165	-3.71507	1.15e-43	4.33478e-64	3.74e-42	1.06378e-62	- && Q0JG75.2 RecName: Full=Photosystem II reaction center PSB28 protein, chloroplastic; AltName: Full=Photosystem II protein W-like; Flags: Precursor && PF03912:Psb28 protein
FvH4_7g32980	8.18474	8.4064	41.4609	42.4166	46.5152	47.2532	2.41385	2.47661	1.45e-43	1.61421e-38	4.72e-42	2.29929e-37	- && Q9FLV0.1 RecName: Full=Protein DOWNY MILDEW RESISTANCE 6; Short=AtDMR6; AltName: Full=2-oxoglutarate (2OG)-Fe(II) oxygenase-like protein DMR6; AltName: Full=Salicylate 3-hydroxylase DMR6; Short=S3H DMR6; Short=SA 3-hydroxylase DMR6; Short=Salicylic acid 3-hydroxylase DMR6 && PF14226:non-haem dioxygenase in morphine synthesis N-terminal|PF03171:2OG-Fe(II) oxygenase superfamily
FvH4_7g24950	5.20781	4.40694	28.3915	27.2791	35.9547	37.8499	2.6108	2.91921	1.46e-43	5.84484e-47	4.72e-42	1.0031e-45	- && Q9LYN6.1 RecName: Full=Probable inactive receptor-like protein kinase At3g56050; Flags: Precursor && PF08263:Leucine rich repeat N-terminal domain|PF13855:Leucine rich repeat|PF07714:Protein tyrosine kinase
FvH4_6g38280	35.1656	36.3883	3.25189	2.97112	0.280502	0.210717	-3.44741	-7.19741	1.61e-43	6.56874e-25	5.22e-42	6.3556e-24	- && - && PF04450:Peptidase of plants and bacteria
FvH4_3g11800	4167.3	4958.72	904.826	993.983	134.68	164.16	-2.18856	-4.95451	1.83e-43	8.69348e-178	5.91e-42	1.24977e-175	- && P46486.1 RecName: Full=Photosystem I reaction center subunit III, chloroplastic; AltName: Full=Light-harvesting complex I 17 kDa protein; AltName: Full=PSI-F; Flags: Precursor && PF02507:Photosystem I reaction centre subunit III
FvH4_6g28640	63.8865	57.6607	11.0016	9.33677	2.25633	2.12737	-2.50333	-4.814	2.25e-43	1.8647e-85	7.28e-42	6.77488e-84	- && Q9S9N6.1 RecName: Full=Photosynthetic NDH subunit of subcomplex B 1, chloroplastic; Short=Protein PnsB1; AltName: Full=NAD(P)H DEHYDROGENASE SUBUNIT 48; AltName: Full=NDH-DEPENDENT CYCLIC ELECTRON FLOW 1; Flags: Precursor && -
FvH4_7g24060	0.385213	0.390177	13.7447	10.2134	21.5089	29.9156	5.02473	6.02879	2.58e-43	6.01578e-62	8.3e-42	1.41231e-60	- && Q9FF86.1 RecName: Full=BAHD acyltransferase DCR; AltName: Full=Protein DEFECTIVE IN CUTICULAR RIDGES; AltName: Full=Protein PERMEABLE LEAVES 3 && PF02458:Transferase family
FvH4_4g31600	40.6613	31.5119	3.06719	2.85611	0.845154	0.857101	-3.53057	-5.42859	2.58e-43	3.17665e-37	8.31e-42	4.38017e-36	- && Q8GW32.1 RecName: Full=Transcription factor PRE6; AltName: Full=Basic helix-loop-helix protein 163; Short=AtbHLH163; Short=bHLH 163; AltName: Full=Protein KIDARI; AltName: Full=Protein PACLOBUTRAZOL RESISTANCE 6; AltName: Full=bHLH transcription factor bHLH163 && -
FvH4_2g12490	722.189	633.607	151.213	134.306	29.0276	32.2555	-2.17164	-4.49033	2.86e-43	3.93736e-152	9.2e-42	4.1492e-150	- && P32980.1 RecName: Full=ATP synthase delta chain, chloroplastic; AltName: Full=F-ATPase delta chain; Flags: Precursor && PF00213:ATP synthase delta (OSCP) subunit
FvH4_3g43440	0.355373	0.174683	8.11334	8.00887	43.6812	50.8346	5.02157	7.47737	2.9e-43	7.67514e-114	9.32e-42	4.38104e-112	- && A2XQD3.1 RecName: Full=G-type lectin S-receptor-like serine/threonine-protein kinase LECRK2; Short=OsLecRK2; Flags: Precursor && PF01453:D-mannose binding lectin|PF00069:Protein kinase domain
FvH4_4g25920	4.38435	3.93724	29.0788	24.9441	33.462	30.5057	2.77541	2.92129	3.01e-43	1.84725e-41	9.66e-42	2.83591e-40	- && Q9XGA0.1 RecName: Full=Ribose-phosphate pyrophosphokinase 3, mitochondrial; AltName: Full=Phosphoribosyl pyrophosphate synthase 3; Flags: Precursor && PF13793:N-terminal domain of ribose phosphate pyrophosphokinase|PF00156:Phosphoribosyl transferase domain
FvH4_3g24640	99.5307	86.6356	20.1283	17.2709	5.46227	4.22796	-2.23973	-4.28471	3.14e-43	1.11534e-117	1.01e-41	6.78203e-116	- && F4JKH6.1 RecName: Full=Protein TSS; AltName: Full=TPR-domain suppressor of STIMPY && -
FvH4_2g36660	4.12311	6.94699	46.3246	45.2207	57.9538	78.7378	3.12107	3.60268	3.2e-43	1.2046e-46	1.02e-41	2.04475e-45	- && Q9SJA7.1 RecName: Full=Probable sarcosine oxidase && PF01266:FAD dependent oxidoreductase
FvH4_7g01730	30.4377	32.0623	141.662	154.053	155.795	151.556	2.3183	2.27589	3.4e-43	1.94256e-36	1.08e-41	2.6211e-35	- && - && PF05633:Protein of unknown function (DUF793)
FvH4_4g02990	21.6892	19.1184	95.971	88.2034	116.582	118.644	2.2504	2.50527	3.75e-43	5.106e-49	1.2e-41	9.24678e-48	- && Q0WVN5.2 RecName: Full=Cellulose synthase-like protein G3; Short=AtCslG3 && PF03552:Cellulose synthase
FvH4_6g48450	30.096	30.5111	5.48005	4.25889	2.02737	2.15896	-2.56195	-3.87881	3.93e-43	1.28542e-72	1.25e-41	3.73268e-71	- && Q1PDW5.1 RecName: Full=ATP-dependent zinc metalloprotease FTSH 6, chloroplastic; Short=AtFTSH6; Flags: Precursor && PF01434:Peptidase family M41|PF00004:ATPase family associated with various cellular activities (AAA)
FvH4_4g18840	0.4828	0.184924	39.7165	41.9377	17.2817	13.6177	7.04271	5.53633	4.65e-43	5.0625e-19	1.48e-41	3.99934e-18	- && O24248.1 RecName: Full=Major allergen Pru av 1; AltName: Full=Allergen Pru a 1; AltName: Allergen=Pru av 1 && PF00226:DnaJ domain
FvH4_4g18700	3.82049	3.72782	23.1817	19.511	40.1866	42.1081	2.57572	3.42474	5.21e-43	1.70989e-77	1.65e-41	5.41055e-76	- && Q8RWZ3.1 RecName: Full=Probable acyl-CoA dehydrogenase IBR3; AltName: Full=Protein INDOLE-3-BUTYRIC ACID RESPONSE 3 && PF00441:Acyl-CoA dehydrogenase, C-terminal domain|PF02770:Acyl-CoA dehydrogenase, middle domain|PF02771:Acyl-CoA dehydrogenase, N-terminal domain|PF01636:Phosphotransferase enzyme family
FvH4_3g17266	267.211	248.649	49.7799	57.9289	9.31111	11.3699	-2.18351	-4.66451	5.41e-43	7.25008e-148	1.71e-41	7.18498e-146	- && H2DH21.1 RecName: Full=Cytochrome P450 CYP72A219; AltName: Full=Cytochrome P450 CYP72A129 [Panax ginseng] && PF00067:Cytochrome P450
FvH4_1g12870	0.545463	0.213279	115.996	103.902	141.93	139.164	8.26236	8.53675	5.88e-43	1.51198e-200	1.86e-41	3.11615e-198	- && Q8LPS2.1 RecName: Full=Protein ACCELERATED CELL DEATH 6 && PF13962:Domain of unknown function|PF12796:Ankyrin repeats (3 copies)
FvH4_4g11520	3.4469	3.10258	22.7233	24.3705	22.3466	22.1181	2.92349	2.74209	6.04e-43	5.70435e-29	1.91e-41	6.3141e-28	- && Q8IXU6.1 RecName: Full=Solute carrier family 35 member F2 && PF06027:Solute carrier family 35
FvH4_4g10790	406.388	288.329	55.7414	49.077	9.93927	10.1387	-2.65269	-5.1356	6.49e-43	1.0802e-112	2.05e-41	6.04729e-111	- && Q9LX31.1 RecName: Full=Tetrapyrrole-binding protein, chloroplastic; AltName: Full=Genomes uncoupled 4; Flags: Precursor && PF05419:GUN4-like
FvH4_4g00450	11.8875	17.5607	89.4292	120.081	231.532	303.892	2.90681	4.16268	7.11e-43	1.78519e-86	2.24e-41	6.57836e-85	- && Q43621.1 RecName: Full=Glutathione reductase, cytosolic; Short=GR; Short=GRase; AltName: Full=GOR2 && PF07992:Pyridine nucleotide-disulphide oxidoreductase|PF02852:Pyridine nucleotide-disulphide oxidoreductase, dimerisation domain
FvH4_6g16161	8.73252	8.83493	41.2334	46.6735	85.6793	76.318	2.39932	3.18301	7.8e-43	5.48744e-71	2.45e-41	1.54905e-69	- && - && PF02338:OTU-like cysteine protease
FvH4_2g15440	390.203	374.668	86.4014	90.9595	21.481	22.4484	-2.03236	-4.14428	8.23e-43	1.36218e-143	2.58e-41	1.24897e-141	- && P93004.2 RecName: Full=Aquaporin PIP2-7; AltName: Full=Plasma membrane intrinsic protein 2-7; Short=AtPIP2;7; AltName: Full=Plasma membrane intrinsic protein 3; AltName: Full=Salt stress-induced major intrinsic protein; Contains: RecName: Full=Aquaporin PIP2-7, N-terminally processed && PF00230:Major intrinsic protein
FvH4_5g31830	0.99622	1.21411	12.7778	13.4868	22.5734	21.5916	3.64345	4.29554	1e-42	2.6428e-55	3.15e-41	5.45641e-54	- && Q0WP01.1 RecName: Full=Protein NRT1/ PTR FAMILY 5.10; Short=AtNPF5.10 && PF00854:POT family
FvH4_5g09430	83.087	86.5562	17.4388	18.1253	3.5429	2.97379	-2.17787	-4.72101	1.12e-42	6.24991e-114	3.52e-41	3.57627e-112	- && Q9SW18.1 RecName: Full=Magnesium protoporphyrin IX methyltransferase, chloroplastic; Flags: Precursor && -
FvH4_4g18830	1.11825	2.443	58.8187	53.4776	36.5753	31.4009	5.03471	4.21934	1.24e-42	2.54581e-19	3.88e-41	2.03604e-18	- && O24248.1 RecName: Full=Major allergen Pru av 1; AltName: Full=Allergen Pru a 1; AltName: Allergen=Pru av 1 && PF00407:Pathogenesis-related protein Bet v I family
FvH4_2g03940	70.2795	60.8975	276.701	278.684	383.307	383.316	2.15825	2.52499	1.32e-42	4.48145e-53	4.13e-41	8.84478e-52	- && Q9XIC7.1 RecName: Full=Somatic embryogenesis receptor kinase 2; Short=AtSERK2; AltName: Full=Somatic embryogenesis receptor-like kinase 2; Flags: Precursor && -
FvH4_2g13410	292.016	371.653	55.1868	63.7878	14.4193	11.8167	-2.40343	-4.68062	1.45e-42	7.71542e-124	4.51e-41	5.19319e-122	- && - && PF02496:ABA/WDS induced protein
FvH4_4g34370	25.7968	27.9648	115.364	127.026	193.187	223.776	2.2487	2.93325	1.48e-42	1.06799e-63	4.61e-41	2.60171e-62	- && - && PF07816:Protein of unknown function (DUF1645)
FvH4_2g33852	31.1391	29.9194	171.111	233.593	159.961	237.951	2.80547	2.68214	1.91e-42	4.43963e-30	5.93e-41	5.12616e-29	- && - && -
FvH4_5g03342	0.238186	0.212873	19.4587	21.0155	14.2594	12.4623	6.56771	5.87047	2.02e-42	2.47915e-27	6.27e-41	2.6031e-26	- && - && PF03168:Late embryogenesis abundant protein
FvH4_3g45841	12.2306	14.4678	62.1821	63.9894	64.2252	75.7934	2.31615	2.36859	2.21e-42	6.64271e-36	6.85e-41	8.84012e-35	- && Q91YT7.1 RecName: Full=YTH domain-containing family protein 2 && PF04146:YT521-B-like domain
FvH4_4g24810	0.864348	0.733865	18.4739	18.6391	40.9673	50.5998	4.61776	5.82236	2.82e-42	7.90065e-68	8.74e-41	2.11979e-66	- && Q8LED9.1 RecName: Full=Probable carboxylesterase 16; AltName: Full=AtCXE16 && PF07859:alpha/beta hydrolase fold
FvH4_4g32320	1.35848	1.04211	10.0633	7.65886	44.8691	41.4175	2.96155	5.14773	3.01e-42	8.13587e-160	9.3e-41	9.28806e-158	- && Q9SSJ8.1 RecName: Full=Putative 1-phosphatidylinositol-3-phosphate 5-kinase FAB1C; Short=Phosphatidylinositol 3-phosphate 5-kinase; AltName: Full=Phosphatidylinositol 3-phosphate 5-kinase type III; Short=PIPkin-III; Short=Type III PIP kinase; AltName: Full=Protein FORMS APLOID AND BINUCLEATE CELLS 1C && -
FvH4_7g04760	64.2944	61.5132	12.0117	13.2622	2.80178	3.29587	-2.23923	-4.39168	3.41e-42	6.84061e-99	1.05e-40	3.08742e-97	- && Q9FPT1.2 RecName: Full=Ubiquitin carboxyl-terminal hydrolase 12; AltName: Full=Deubiquitinating enzyme 12; Short=AtUBP12; AltName: Full=Ubiquitin thioesterase 12; AltName: Full=Ubiquitin-specific-processing protease 12 && PF00917:MATH domain
FvH4_5g17650	5.91478	5.49248	36.9749	33.1493	56.2175	57.3654	2.69653	3.2943	4.8e-42	2.55485e-58	1.48e-40	5.6132e-57	- && Q42899.2 RecName: Full=Glutamine synthetase cytosolic isozyme; AltName: Full=GS1; AltName: Full=Glutamate--ammonia ligase && PF00120:Glutamine synthetase, catalytic domain|PF03951:Glutamine synthetase, beta-Grasp domain
FvH4_4g05180	23.9075	23.0316	4.11328	3.89154	1.92884	1.28178	-2.4758	-3.88482	5.53e-42	4.60553e-54	1.7e-40	9.27037e-53	- && O23614.1 RecName: Full=Carboxyl-terminal-processing peptidase 2, chloroplastic; AltName: Full=D1 C-terminal processing protease 2; AltName: Full=Photosystem II D1 protein processing peptidase 2; Flags: Precursor && PF03572:Peptidase family S41|PF13180:PDZ domain
FvH4_3g21070	100.075	102.689	16.4449	20.4023	6.23876	5.93512	-2.38375	-4.07917	6.42e-42	2.6562e-92	1.97e-40	1.09487e-90	- && O02414.1 RecName: Full=Dynein light chain LC6, flagellar outer arm && PF01221:Dynein light chain type 1
FvH4_5g12950	198.622	184.803	43.2997	38.8807	8.39381	10.9549	-2.14617	-4.33369	6.46e-42	1.76453e-109	1.98e-40	9.27633e-108	- && Q9FN48.1 RecName: Full=Calcium sensing receptor, chloroplastic; AltName: Full=Sulfurtransferase 3; Short=AtStr3; Flags: Precursor && -
FvH4_4g05920	20.8463	23.9563	94.2317	102.026	156.103	177.152	2.20706	2.87303	6.81e-42	2.99503e-63	2.09e-40	7.22062e-62	- && Q40294.2 RecName: Full=Ubiquinol oxidase, mitochondrial; AltName: Full=Alternative oxidase; Flags: Precursor && PF01786:Alternative oxidase
FvH4_1g08370	6.51553	6.59003	39.7478	37.4993	40.7094	32.6941	2.6352	2.46403	7.03e-42	3.87482e-26	2.15e-40	3.9167e-25	- && P10290.1 RecName: Full=Anthocyanin regulatory C1 protein && PF00249:Myb-like DNA-binding domain
FvH4_1g08510	3.34436	4.29057	21.0285	25.4094	111.094	125.48	2.6798	4.93055	8.06e-42	4.40756e-157	2.47e-40	4.88798e-155	- && Q9FEW9.1 RecName: Full=12-oxophytodienoate reductase 3; AltName: Full=12-oxophytodienoate-10,11-reductase 3; Short=OPDA-reductase 3; AltName: Full=LeOPR3 && -
FvH4_5g16360	1.83176	1.47338	26.2083	21.8144	61.9453	61.0307	3.94105	5.20026	8.57e-42	1.23977e-80	2.62e-40	4.13653e-79	- && Q9LU02.1 RecName: Full=Beta-glucosidase 13; Short=AtBGLU13; Flags: Precursor && PF00232:Glycosyl hydrolase family 1
FvH4_2g18800	3.33492	3.56519	23.6757	19.461	98.6393	84.8421	2.71946	4.71037	1.07e-41	4.65301e-141	3.27e-40	4.08921e-139	- && Q9SFU3.1 RecName: Full=Purple acid phosphatase 15; AltName: Full=Phytase; Flags: Precursor && -
FvH4_4g33230	1.50236	2.27619	15.1895	15.9964	21.3853	25.8772	3.1172	3.61971	1.09e-41	4.28213e-48	3.33e-40	7.53791e-47	- && Q9XID3.1 RecName: Full=G-type lectin S-receptor-like serine/threonine-protein kinase At1g34300; Flags: Precursor && PF00954:S-locus glycoprotein domain|PF00069:Protein kinase domain|PF01453:D-mannose binding lectin
FvH4_2g07330	123.175	137.551	16.9308	22.3744	1.81277	2.28297	-2.6533	-6.02158	1.1e-41	6.02e-83	3.33e-40	2.08631e-81	- && P80883.1 RecName: Full=Cytochrome b6-f complex subunit 7; AltName: Full=Cytochrome b6-f complex subunit PetM; AltName: Full=Cytochrome b6-f complex subunit VII && PF08041:PetM family of cytochrome b6f complex subunit 7
FvH4_3g16520	3320.65	3189.67	739.583	812.041	124.444	146.667	-1.99272	-4.60786	1.12e-41	1.16607e-181	3.4e-40	1.81045e-179	- && P05414.1 RecName: Full=Peroxisomal (S)-2-hydroxy-acid oxidase; AltName: Full=Glycolate oxidase; Short=GOX; AltName: Full=Short chain alpha-hydroxy acid oxidase && PF01070:FMN-dependent dehydrogenase
FvH4_7g27030	2.62257	2.01765	19.4492	15.2926	23.4263	23.6747	2.98225	3.3234	1.15e-41	1.14986e-50	3.49e-40	2.15961e-49	- && Q9FKG6.1 RecName: Full=U-box domain-containing protein 52; AltName: Full=Plant U-box protein 52; Includes: RecName: Full=E3 ubiquitin ligase; Includes: RecName: Full=Serine/threonine-protein kinase && PF04564:U-box domain|PF07714:Protein tyrosine kinase
FvH4_3g18760	63.4367	49.1232	9.77298	8.48071	2.69628	2.90167	-2.54851	-4.35316	1.15e-41	1.37261e-82	3.5e-40	4.7288e-81	- && - && PF01699:Sodium/calcium exchanger protein|PF13499:EF-hand domain pair
FvH4_6g54460	1128.32	1141.71	271.352	285.54	84.8074	98.7652	-1.95106	-3.65027	1.25e-41	8.82955e-117	3.77e-40	5.29978e-115	- && Q9LPW0.1 RecName: Full=Glyceraldehyde-3-phosphate dehydrogenase GAPA2, chloroplastic; AltName: Full=NADP-dependent glyceraldehydephosphate dehydrogenase A subunit 2; Flags: Precursor && -
FvH4_3g06512	93.6994	90.2354	13.0586	10.0059	1.48043	1.33454	-2.91965	-6.04842	1.36e-41	2.89638e-49	4.11e-40	5.27395e-48	- && Q39224.1 RecName: Full=Protein SRG1; Short=AtSRG1; AltName: Full=Protein SENESCENCE-RELATED GENE 1 && PF14226:non-haem dioxygenase in morphine synthesis N-terminal
FvH4_4g34660	4.88894	4.81371	21.7764	24.875	51.737	60.9522	2.34186	3.51596	1.45e-41	4.57276e-87	4.36e-40	1.69849e-85	- && Q8S528.2 RecName: Full=Aldehyde dehydrogenase family 2 member B7, mitochondrial; Short=ALDH2b; Flags: Precursor && PF00171:Aldehyde dehydrogenase family
FvH4_3g16360	0.658649	1.09881	11.8281	13.6988	47.1634	41.7441	3.92775	5.62894	1.47e-41	4.52631e-99	4.43e-40	2.04686e-97	- && P49332.1 RecName: Full=Probable glutathione S-transferase parC; AltName: Full=Auxin-regulated protein parC && PF00043:Glutathione S-transferase, C-terminal domain|PF02798:Glutathione S-transferase, N-terminal domain
FvH4_6g02210	1.64859	2.57842	80.9908	93.9761	132.155	157.052	5.43451	6.06149	1.56e-41	3.70931e-49	4.68e-40	6.73839e-48	- && - && -
FvH4_5g07070	52.7613	46.7617	8.99973	9.68486	2.72471	3.17862	-2.33691	-4.10016	1.58e-41	3.45638e-78	4.75e-40	1.11335e-76	- && Q94K71.1 RecName: Full=Haloacid dehalogenase-like hydrolase domain-containing protein At3g48420; Flags: Precursor && PF13419:Haloacid dehalogenase-like hydrolase
FvH4_3g04090	4.43675	4.62611	25.2816	23.5413	93.9508	89.0594	2.50519	4.31358	1.66e-41	3.76145e-131	4.98e-40	2.90068e-129	- && Q8L7L1.1 RecName: Full=Sphingosine kinase 1 && -
FvH4_6g42960	18.8749	19.7441	76.5373	80.1326	129.271	151.204	2.09642	2.83859	2.33e-41	2.61492e-63	6.98e-40	6.31731e-62	- && Q8H107.2 RecName: Full=Dihydrolipoyllysine-residue succinyltransferase component of 2-oxoglutarate dehydrogenase complex 2, mitochondrial; AltName: Full=2-oxoglutarate dehydrogenase complex component E2-2; Short=OGDC-E2-2; AltName: Full=Dihydrolipoamide succinyltransferase component of 2-oxoglutarate dehydrogenase complex 2; AltName: Full=E2K-2; Flags: Precursor && PF00198:2-oxoacid dehydrog…
FvH4_3g02980	2.17579	2.09414	17.9188	14.8904	30.3037	32.7515	3.01805	3.86274	2.58e-41	2.78456e-68	7.73e-40	7.52316e-67	- && D7U6G6.1 RecName: Full=Anthocyanidin reductase ((2S)-flavan-3-ol-forming); Short=VvANR && PF01370:NAD dependent epimerase/dehydratase family
FvH4_7g30120	61.9549	46.5645	8.82662	7.73071	5.14421	3.77175	-2.63644	-3.62444	2.59e-41	1.20084e-53	7.74e-40	2.39848e-52	- && Q8W110.1 RecName: Full=Ferric reduction oxidase 4; Short=AtFRO4; AltName: Full=Ferric-chelate reductase 4 && -
FvH4_1g01290	3.35776	3.17658	20.9469	18.558	33.5213	29.3318	2.67229	3.24445	3.4e-41	2.95019e-54	1.01e-39	5.96933e-53	- && F4IPM3.1 RecName: Full=Calmodulin-binding protein 60 E && PF07887:Calmodulin binding protein-like
FvH4_2g05680	0.719064	1.22103	19.0204	16.3958	51.5315	61.8289	4.25496	5.83478	3.48e-41	5.59515e-86	1.04e-39	2.04561e-84	- && Q2V6J9.1 RecName: Full=UDP-glucose flavonoid 3-O-glucosyltransferase 7; AltName: Full=Flavonol 3-O-glucosyltransferase 7; Short=FaGT7 && PF00201:UDP-glucoronosyl and UDP-glucosyl transferase
FvH4_4g33900	7.69957	9.9366	49.9134	58.1399	86.829	90.3611	2.68996	3.3055	3.87e-41	1.36492e-60	1.15e-39	3.09821e-59	- && Q9LQU4.1 RecName: Full=Protein PLANT CADMIUM RESISTANCE 2; Short=AtPCR2 && PF04749:PLAC8 family
FvH4_3g36950	528.884	450.307	110.607	105.431	23.3938	22.6029	-2.10435	-4.43408	4.95e-41	2.31427e-147	1.47e-39	2.26458e-145	- && Q9STF2.1 RecName: Full=Protein plastid transcriptionally active 16, chloroplastic; Short=pTAC16; Flags: Precursor && -
FvH4_1g00330	10.9303	10.9196	52.8725	60.2087	89.9263	101.827	2.44799	3.11154	5.56e-41	5.44545e-61	1.65e-39	1.24822e-59	- && Q9SLN8.1 RecName: Full=2-alkenal reductase (NADP(+)-dependent); AltName: Full=Alkenal double bound reductase; AltName: Full=Allylic alcohol dehydrogenase 1; Short=allyl-ADH1; AltName: Full=Flavin-free double bond reductase; Short=NtDBR; AltName: Full=Pulegone reductase; Short=NtRed-1 && PF16884:N-terminal domain of oxidoreductase|PF00107:Zinc-binding dehydrogenase
FvH4_1g03510	54.8809	52.1571	8.64728	6.11979	1.35439	0.826668	-2.78204	-5.6243	5.77e-41	3.73502e-70	1.71e-39	1.04049e-68	- && Q9SUV1.1 RecName: Full=Adenine nucleotide transporter BT1, chloroplastic/mitochondrial; AltName: Full=Protein BRITTLE 1 homolog; Short=AtBT1; AltName: Full=Protein EMBRYO DEFECTIVE 104; AltName: Full=Protein EMBRYO DEFECTIVE 42; AltName: Full=Protein SODIUM HYPERSENSITIVE 1; Flags: Precursor && PF00153:Mitochondrial carrier protein
FvH4_7g26730	583.553	483.336	117.759	109.849	21.852	24.5681	-2.15288	-4.54543	5.89e-41	1.46591e-145	1.74e-39	1.39345e-143	- && Q9FKF4.1 RecName: Full=Protein ORANGE, chloroplastic; Short=AtOR; AltName: Full=DnaJ-like cysteine-rich domain-containing protein OR; Flags: Precursor && -
FvH4_4g23092	0.218039	0.389733	21.0543	13.8422	37.7589	23.1751	5.90176	6.60987	6.32e-41	1.15737e-48	1.87e-39	2.06861e-47	- && Q94AG2.2 RecName: Full=Somatic embryogenesis receptor kinase 1; Short=AtSERK1; AltName: Full=Somatic embryogenesis receptor-like kinase 1; Flags: Precursor && PF13855:Leucine rich repeat|PF08263:Leucine rich repeat N-terminal domain
FvH4_7g22910	8301.28	6976.81	1713.69	1430.29	213.11	264.531	-2.20512	-5.02156	6.32e-41	1.78275e-181	1.87e-39	2.74956e-179	- && Q40281.1 RecName: Full=Ribulose bisphosphate carboxylase/oxygenase activase, chloroplastic; Short=RA; Short=RuBisCO activase; Flags: Precursor && PF00004:ATPase family associated with various cellular activities (AAA)
FvH4_3g36920	999.057	902.467	228.516	225.783	67.0107	53.9089	-1.98941	-3.99686	6.59e-41	1.12847e-119	1.94e-39	7.20028e-118	- && Q7X9A0.1 RecName: Full=Ribulose bisphosphate carboxylase/oxygenase activase 1, chloroplastic; Short=RA 1; Short=RuBisCO activase 1; AltName: Full=RuBisCO activase alpha form; Flags: Precursor && PF00004:ATPase family associated with various cellular activities (AAA)
FvH4_2g24611	36.9398	34.9617	4.60661	5.08331	0.563376	0.916966	-2.81517	-5.64002	7.19e-41	5.79971e-48	2.12e-39	1.01709e-46	- && F4JI46.1 RecName: Full=Rho GTPase-activating protein 2; AltName: Full=Rho-type GTPase-activating protein 2 && PF00620:RhoGAP domain
FvH4_2g22170	0.0502252	0.134663	9.03434	7.54601	62.8937	67.3329	6.53151	9.40518	7.33e-41	1.6422e-94	2.16e-39	6.97907e-93	- && P98188.1 RecName: Full=Cytochrome P450 94A2; AltName: Full=P450-dependent fatty acid omega-hydroxylase && PF00067:Cytochrome P450
FvH4_7g21370	32.9656	31.6021	5.36159	4.87356	0.847573	0.668543	-2.58127	-5.42718	9.37e-41	4.33972e-61	2.75e-39	1.00166e-59	- && P82538.1 RecName: Full=PsbP-like protein 1, chloroplastic; AltName: Full=OEC23-like protein 4; AltName: Full=PsbP-related thylakoid lumenal protein 2; Flags: Precursor && PF01789:PsbP
FvH4_2g02580	0.192387	0.229255	13.8763	14.5091	27.305	25.4499	6.14333	6.93968	1.04e-40	3.98789e-51	3.05e-39	7.55688e-50	- && O48651.1 RecName: Full=Squalene monooxygenase; AltName: Full=Squalene epoxidase; Short=SE && PF08491:Squalene epoxidase|PF01266:FAD dependent oxidoreductase
FvH4_1g28230	50.3965	47.3272	215.559	201.191	264.913	227.553	2.16857	2.31136	1.13e-40	4.77242e-38	3.31e-39	6.69548e-37	- && - && -
FvH4_3g19220	28.019	33.4059	3.49418	4.12278	0.0517331	0.524644	-2.93548	-6.77454	1.13e-40	4.2371e-09	3.31e-39	1.95324e-08	- && Q9FN26.1 RecName: Full=UDP-glycosyltransferase 79B6 && PF00201:UDP-glucoronosyl and UDP-glucosyl transferase
FvH4_2g16360	73.5325	68.3861	14.0543	12.622	2.91232	1.45851	-2.33546	-5.02825	1.2e-40	3.12266e-76	3.51e-39	9.5815e-75	- && P48279.1 RecName: Full=Uncharacterized protein ycf39 && PF05368:NmrA-like family
FvH4_6g34880	20.4234	19.4152	77.2631	82.6833	103.901	122.637	2.08165	2.48562	1.28e-40	9.60804e-48	3.74e-39	1.67612e-46	- && Q9LVJ3.1 RecName: Full=Probable GTP diphosphokinase RSH2, chloroplastic; AltName: Full=RelA/SpoT homolog 2; Short=AtRSH2; AltName: Full=ppGpp synthetase RSH2; Flags: Precursor && PF04607:Region found in RelA / SpoT proteins|PF13328:HD domain
FvH4_3g43530	105.56	94.3691	22.691	21.066	4.46144	4.72439	-2.11594	-4.46685	1.43e-40	1.07545e-125	4.16e-39	7.56679e-124	- && O24370.1 RecName: Full=Linoleate 13S-lipoxygenase 2-1, chloroplastic; AltName: Full=Lipoxygenase 2-1; Flags: Precursor && PF00305:Lipoxygenase|PF01477:PLAT/LH2 domain
FvH4_3g21690	73.018	57.1527	9.2831	7.27528	2.44474	1.83652	-2.89881	-4.9411	1.91e-40	4.27898e-58	5.56e-39	9.34833e-57	- && Q9SGH4.1 RecName: Full=Photosynthetic NDH subunit of lumenal location 3, chloroplastic; AltName: Full=PsbQ-like protein 2; Flags: Precursor && PF05757:Oxygen evolving enhancer protein 3 (PsbQ)
FvH4_4g30930	1.18311	1.05119	7.52827	6.83015	13.0444	12.513	2.7611	3.49495	2.05e-40	4.41532e-61	5.94e-39	1.0171e-59	- && Q6R8G7.2 RecName: Full=Phosphate transporter PHO1 homolog 3; AltName: Full=Protein PHO1 homolog 3; Short=AtPHO1;H3 && PF03124:EXS family|PF03105:SPX domain
FvH4_3g40360	79.7438	83.4485	13.1148	15.7214	1.0033	1.43202	-2.42429	-6.09982	2.36e-40	9.83022e-83	6.85e-39	3.39668e-81	- && O22874.1 RecName: Full=Expansin-A8; Short=AtEXPA8; AltName: Full=Alpha-expansin-8; Short=At-EXP8; Short=AtEx8; AltName: Full=Ath-ExpAlpha-1.11; Flags: Precursor && PF01357:Pollen allergen|PF03330:Rare lipoprotein A (RlpA)-like double-psi beta-barrel
FvH4_3g16250	140.962	162.034	597.045	712.029	918.089	1126.81	2.18754	2.73306	2.49e-40	1.16821e-56	7.22e-39	2.46658e-55	- && Q03666.1 RecName: Full=Probable glutathione S-transferase; AltName: Full=Auxin-induced protein PCNT107 && PF02798:Glutathione S-transferase, N-terminal domain|PF13410:Glutathione S-transferase, C-terminal domain
FvH4_7g01560	10.1181	6.75906	52.8196	64.1699	67.7047	67.3215	2.87147	2.97934	2.52e-40	4.06367e-41	7.28e-39	6.17343e-40	- && Q9S9N9.1 RecName: Full=Cinnamoyl-CoA reductase 1; Short=AtCCR1; AltName: Full=Protein IRREGULAR XYLEM 4 && PF01370:NAD dependent epimerase/dehydratase family
FvH4_3g02771	0.939275	0.899414	9.71768	7.96912	13.3779	13.008	3.34235	3.82175	2.58e-40	1.60263e-49	7.44e-39	2.94118e-48	- && Q8W4G6.2 RecName: Full=Cysteine-rich receptor-like protein kinase 15; Short=Cysteine-rich RLK15; Flags: Precursor && PF01657:Salt stress response/antifungal|PF07714:Protein tyrosine kinase
FvH4_5g11530	30.0765	36.0603	1.50112	1.43682	0.129483	0	-4.41692	-8.93461	3.56e-40	8.29415e-10	1.03e-38	4.0419e-09	- && - && -
FvH4_3g06610	29.8156	25.471	3.92472	3.77377	0.130498	0	-2.76803	-8.66861	3.63e-40	1.56585e-23	1.05e-38	1.44196e-22	- && Q9C7N5.1 RecName: Full=GDSL esterase/lipase At1g29660; AltName: Full=Apoplastic EDS1-dependent protein 3; AltName: Full=Extracellular lipase At1g29660; Flags: Precursor && PF00657:GDSL-like Lipase/Acylhydrolase
FvH4_6g26030	15723.8	17236.4	3719.81	2824.92	892.23	987.671	-2.25668	-4.15372	4.3e-40	3.16358e-158	1.24e-38	3.55926e-156	- && P24007.1 RecName: Full=Ribulose bisphosphate carboxylase small chain, chloroplastic; Short=RuBisCO small subunit; Flags: Precursor && PF00101:Ribulose bisphosphate carboxylase, small chain|PF12338:Ribulose-1,5-bisphosphate carboxylase small subunit
FvH4_5g30330	3.04279	3.03583	14.8565	15.653	37.2203	32.3811	2.40365	3.4954	4.6e-40	6.04953e-78	1.32e-38	1.93527e-76	- && Q39055.1 RecName: Full=Cyclic pyranopterin monophosphate synthase, mitochondrial; AltName: Full=Molybdenum cofactor biosynthesis enzyme CNX2; AltName: Full=Molybdopterin biosynthesis protein CNX2; AltName: Full=Molybdopterin precursor Z synthase; Flags: Precursor && -
FvH4_6g07230	46.9675	44.262	170.501	180.048	319.95	377.505	2.0183	2.91266	5.41e-40	9.91641e-69	1.55e-38	2.69793e-67	- && P38661.1 RecName: Full=Probable protein disulfide-isomerase A6; AltName: Full=P5; Flags: Precursor && PF00085:Thioredoxin|PF07749:Endoplasmic reticulum protein ERp29, C-terminal domain
FvH4_1g19090	438.119	454.504	113.374	110.918	33.0593	38.555	-1.91661	-3.66191	5.72e-40	7.9832e-113	1.64e-38	4.49084e-111	- && P50433.1 RecName: Full=Serine hydroxymethyltransferase, mitochondrial; Short=SHMT; AltName: Full=Glycine hydroxymethyltransferase; AltName: Full=Serine methylase; Flags: Precursor && PF00464:Serine hydroxymethyltransferase
FvH4_2g06181	4.06561	6.64061	40.3893	43.1175	37.0926	41.0769	3.03635	2.84401	6.12e-40	9.67407e-29	1.75e-38	1.06374e-27	- && - && PF05055:Protein of unknown function (DUF677)
FvH4_3g36730	0.957813	1.04393	16.6917	11.3142	9.12817	10.4703	3.8804	3.26799	6.61e-40	5.91015e-22	1.89e-38	5.18034e-21	- && Q9XE58.2 RecName: Full=Scarecrow-like protein 14; Short=AtSCL14; AltName: Full=GRAS family protein 2; Short=AtGRAS-2 && PF03514:GRAS domain family
FvH4_2g17500	45.1143	39.3174	7.15666	6.21983	1.03171	1.27327	-2.58205	-5.22315	7.55e-40	2.12032e-65	2.16e-38	5.32114e-64	- && B0SY51.1 RecName: Full=Haloalkane dehalogenase && PF00561:alpha/beta hydrolase fold
FvH4_5g20290	0.141012	0.409586	16.1592	13.9268	49.7868	52.0637	5.81735	7.47706	8.17e-40	2.78374e-72	2.33e-38	8.06351e-71	- && O23547.2 RecName: Full=Expansin-like B1; Short=At-EXPR1; Short=AtEXLB1; Short=AtEXPR1; AltName: Full=Ath-ExpBeta-3.1; Flags: Precursor && PF01357:Pollen allergen|PF03330:Rare lipoprotein A (RlpA)-like double-psi beta-barrel
FvH4_5g36620	213.896	229.353	50.176	48.9653	10.6353	8.14912	-2.08453	-4.5783	8.78e-40	2.90714e-109	2.5e-38	1.51464e-107	- && Q9THX6.1 RecName: Full=Thylakoid lumenal 29 kDa protein, chloroplastic; Short=TL29; AltName: Full=LeAPx09; AltName: Full=P29; Flags: Precursor && PF00141:Peroxidase
FvH4_6g36350	33.0372	29.675	2.6481	2.40452	2.9187	1.53479	-3.55741	-3.82387	9.79e-40	6.81463e-26	2.79e-38	6.8202e-25	- && - && -
FvH4_1g09250	57.7556	36.9503	4.77341	4.60229	0.69125	1.01259	-3.26009	-5.83072	1.26e-39	8.28881e-48	3.59e-38	1.45032e-46	- && Q6QPJ6.1 RecName: Full=Peroxiredoxin Q, chloroplastic; AltName: Full=Thioredoxin reductase; Flags: Precursor && PF00578:AhpC/TSA family
FvH4_6g36900	15.3423	17.3948	84.1073	111.502	173.91	215.866	2.65491	3.55116	1.6e-39	6.02587e-73	4.55e-38	1.7586e-71	- && Q8GWH5.1 RecName: Full=Reticulon-like protein B22; Short=AtRTNLB22 && PF02453:Reticulon
FvH4_6g51240	2.74773	2.06462	15.1479	11.9502	22.8662	17.5413	2.56973	3.04792	1.78e-39	1.07123e-49	5.05e-38	1.97216e-48	- && Q9M1B5.1 RecName: Full=RHOMBOID-like protein 13; Short=AtRBL13 && -
FvH4_1g22620	173.882	180.98	44.2718	41.1133	33.4714	32.8999	-1.97924	-2.44052	1.93e-39	3.47596e-53	5.45e-38	6.87195e-52	- && Q9LV93.1 RecName: Full=ABC transporter F family member 5; Short=ABC transporter ABCF.5; Short=AtABCF5; AltName: Full=GCN20-type ATP-binding cassette protein GCN5 && PF12848:ABC transporter|PF00005:ABC transporter
FvH4_4g03502	2.71503	3.15081	35.1451	24.9978	23.2182	24.2425	3.43153	2.99276	1.94e-39	7.63546e-25	5.47e-38	7.36324e-24	- && - && -
FvH4_4g25080	2303.27	2189.89	531.038	418.696	138.428	154.951	-2.16648	-3.95927	1.98e-39	2.56691e-134	5.58e-38	2.05432e-132	- && P80470.2 RecName: Full=Photosystem II core complex proteins psbY, chloroplastic; AltName: Full=L-arginine-metabolizing enzyme; Short=L-AME; Contains: RecName: Full=Photosystem II protein psbY-1, chloroplastic; AltName: Full=psbY-A1; Contains: RecName: Full=Photosystem II protein psbY-2, chloroplastic; AltName: Full=psbY-A2; Flags: Precursor && PF06298:Photosystem II protein Y (PsbY)
FvH4_6g30530	2.07551	2.41306	16.4815	15.1128	24.9098	25.3127	2.88957	3.4606	2.3e-39	1.70953e-51	6.47e-38	3.26338e-50	- && Q9XI23.1 RecName: Full=Boron transporter 4 && PF00955:HCO3- transporter family
FvH4_5g14310	12.983	14.459	67.6036	61.1361	124.538	122.257	2.30541	3.14654	2.54e-39	1.48586e-70	7.14e-38	4.17421e-69	- && Q9S7P9.1 RecName: Full=SNAP25 homologous protein SNAP33; Short=AtSNAP33; AltName: Full=Snap25a; AltName: Full=Synaptosomal-associated protein SNAP25-like 1; Short=SNAP-25-like protein 1 && -
FvH4_2g06670	5.95103	5.19547	32.095	31.9949	34.7096	37.2075	2.60078	2.66848	3.48e-39	4.05977e-33	9.79e-38	5.04795e-32	- && - && PF07816:Protein of unknown function (DUF1645)
FvH4_5g13530	19.4737	15.6587	82.0453	83.9016	165.352	190.624	2.31674	3.31939	5.05e-39	1.23163e-70	1.42e-37	3.46419e-69	- && Q8RU27.1 RecName: Full=Alpha-1,4-glucan-protein synthase [UDP-forming] 2; AltName: Full=Reversibly glycosylated polypeptide 2; Short=RGP2; AltName: Full=UDP-glucose:protein transglucosylase 2; Short=UPTG 2 && PF03214:Reversibly glycosylated polypeptide
FvH4_2g01230	0.0989841	0.0505512	6.38179	6.67352	18.3598	14.8251	6.54697	7.79523	5.18e-39	1.53024e-55	1.45e-37	3.16217e-54	- && Q5XF57.1 RecName: Full=Probable receptor-like serine/threonine-protein kinase At5g57670 && PF00069:Protein kinase domain
FvH4_3g24910	14.4439	13.9846	57.7949	62.2839	96.5236	90.9409	2.15491	2.69931	5.21e-39	6.80686e-56	1.46e-37	1.42175e-54	- && Q9ZQG8.1 RecName: Full=Ferredoxin-3, chloroplastic; Short=AtFd3; Flags: Precursor && PF00111:2Fe-2S iron-sulfur cluster binding domain
FvH4_3g45781	158.602	148.071	26.2778	33.8084	8.77339	10.3693	-2.27509	-4.02552	5.66e-39	2.02824e-107	1.58e-37	1.02242e-105	- && - && PF13414:TPR repeat
FvH4_1g30150	3.44568	3.881	32.4329	29.7015	20.9245	25.9079	3.15841	2.65272	5.95e-39	5.93758e-18	1.66e-37	4.49838e-17	- && Q9LZL3.1 RecName: Full=Aspartic proteinase PCS1; AltName: Full=Aspartic protease 38; Short=AtASP38; AltName: Full=Protein EMBRYO DEFECTIVE 24; AltName: Full=Protein PROMOTION OF CELL SURVIVAL 1; Flags: Precursor && PF14543:Xylanase inhibitor N-terminal|PF14541:Xylanase inhibitor C-terminal
FvH4_2g01480	15.7942	15.1798	61.5313	66.5709	17.9933	22.2586	2.12452	0.355545	6.14e-39	0.0913801	1.71e-37	0.148988	- && F4I9E1.1 RecName: Full=Protein NUCLEAR FUSION DEFECTIVE 4 && -
FvH4_3g08740	8.84841	8.07279	49.6748	39.3358	86.2416	93.7008	2.47126	3.38903	6.3e-39	4.58587e-79	1.76e-37	1.50001e-77	- && Q9SGN6.1 RecName: Full=MACPF domain-containing protein NSL1; AltName: Full=Protein NECROTIC SPOTTED LESIONS 1; Short=Protein NSL1 && PF01823:MAC/Perforin domain
FvH4_6g09180	63.5654	61.4397	224.482	231.11	267.864	326.935	1.94192	2.22856	6.86e-39	2.1113e-39	1.91e-37	3.08857e-38	- && Q42908.1 RecName: Full=2,3-bisphosphoglycerate-independent phosphoglycerate mutase; Short=BPG-independent PGAM; Short=Phosphoglyceromutase; AltName: Full=PGAM-I && PF01676:Metalloenzyme superfamily|PF06415:BPG-independent PGAM N-terminus (iPGM_N)
FvH4_3g25770	2223.14	2538.83	519.325	583.678	80.1898	78.841	-2.03377	-4.92588	7.14e-39	7.68552e-208	1.99e-37	1.78988e-205	- && Q949Q5.1 RecName: Full=Photosystem I subunit O; Short=PSI-O; Flags: Precursor && -
FvH4_2g07450	12.447	11.9899	1.99622	1.90551	0.62052	0.678649	-2.57079	-4.25762	7.99e-39	9.41901e-52	2.22e-37	1.80543e-50	- && Q9XIA9.1 RecName: Full=Long chain acyl-CoA synthetase 2; AltName: Full=Protein Botrytis resistant 1; AltName: Full=Protein LATERAL ROOT DEVELOPMENT 2 && -
FvH4_4g03250	58.4758	55.7721	216.989	215.251	319.051	332.182	1.99582	2.48906	8.76e-39	4.60243e-54	2.43e-37	9.27037e-53	- && Q84MB3.1 RecName: Full=1-aminocyclopropane-1-carboxylate oxidase homolog 1 && PF14226:non-haem dioxygenase in morphine synthesis N-terminal|PF03171:2OG-Fe(II) oxygenase superfamily
FvH4_5g32180	0	0.161616	153.589	220.017	539.502	546.867	11.175	12.6157	1.05e-38	8.3021e-50	2.9e-37	1.53207e-48	- && - && -
FvH4_1g09610	47.5368	44.3259	9.21553	8.66764	1.60859	0.574724	-2.28482	-5.41069	1.06e-38	1.65352e-17	2.93e-37	1.22992e-16	- && Q43062.1 RecName: Full=Pectinesterase/pectinesterase inhibitor PPE8B; Includes: RecName: Full=Pectinesterase inhibitor PPE8B; AltName: Full=Pectin methylesterase inhibitor PPE8B; Includes: RecName: Full=Pectinesterase PPE8B; Short=PE PPE8B; AltName: Full=Pectin methylesterase PPE8B; Flags: Precursor && PF04043:Plant invertase/pectin methylesterase inhibitor|PF01095:Pectinesterase
FvH4_4g13320	47.6704	48.2613	9.25896	8.11641	2.03002	2.39905	-2.38908	-4.46285	1.08e-38	5.51732e-68	2.98e-37	1.48375e-66	- && Q9LIS3.1 RecName: Full=UDP-glucuronate 4-epimerase 6; AltName: Full=UDP-glucuronic acid epimerase 6; Short=AtUGlcAE2 && PF01370:NAD dependent epimerase/dehydratase family
FvH4_6g03110	7.2373	5.35093	42.3028	38.7262	130.731	121.979	2.76472	4.30763	1.1e-38	5.20065e-98	3.02e-37	2.31583e-96	- && C6TBN2.1 RecName: Full=Probable aldo-keto reductase 1; Short=GmAKR1 && PF00248:Aldo/keto reductase family
FvH4_2g14260	3.67348	5.14349	32.9124	40.3656	56.3564	75.1887	3.12788	3.8741	1.43e-38	1.48451e-52	3.93e-37	2.89312e-51	- && Q9LSA6.1 RecName: Full=U-box domain-containing protein 29; AltName: Full=Plant U-box protein 29 && PF04564:U-box domain
FvH4_6g50920	85.4627	86.4652	18.0817	20.5768	6.25533	5.94536	-2.07664	-3.83824	1.47e-38	3.27492e-101	4.03e-37	1.5408e-99	- && Q9LK94.1 RecName: Full=Monodehydroascorbate reductase 4, peroxisomal; Short=AtMDAR4 && -
FvH4_6g23530	130.292	135.361	32.7136	28.5804	11.582	12.7083	-2.03986	-3.47364	1.51e-38	7.02938e-92	4.14e-37	2.87711e-90	- && P72749.1 RecName: Full=GTP-binding protein TypA/BipA homolog && PF03144:Elongation factor Tu domain 2|PF00009:Elongation factor Tu GTP binding domain|PF00679:Elongation factor G C-terminus
FvH4_7g21971	1.22763	2.77518	33.4837	43.0794	58.5844	87.686	4.31914	5.15596	2.08e-38	1.84242e-49	5.71e-37	3.37593e-48	- && O04469.1 RecName: Full=Enoyl-CoA delta isomerase 1, peroxisomal; AltName: Full=Delta(3),Delta(2)-enoyl CoA isomerase 1; Short=AtECI1 && PF00378:Enoyl-CoA hydratase/isomerase
FvH4_7g24560	20.3668	17.4526	82.7187	76.3695	58.2058	58.9969	2.14892	1.6099	2.08e-38	4.35595e-19	5.72e-37	3.44936e-18	- && Q9XEE6.1 RecName: Full=Zinc finger CCCH domain-containing protein 29; Short=AtC3H29; AltName: Full=AtSZF2 && PF12796:Ankyrin repeats (3 copies)
FvH4_2g02490	117.569	165.778	22.9379	24.7762	4.78488	6.30942	-2.49386	-4.69973	2.12e-38	4.52685e-91	5.82e-37	1.84311e-89	- && P19446.1 RecName: Full=Malate dehydrogenase, glyoxysomal; Flags: Precursor && PF00056:lactate/malate dehydrogenase, NAD binding domain|PF02866:lactate/malate dehydrogenase, alpha/beta C-terminal domain
FvH4_7g34110	32.709	44.07	200.123	224.013	247.777	247.202	2.54067	2.66576	3.18e-38	4.43818e-38	8.69e-37	6.23782e-37	- && Q4QTJ1.1 RecName: Full=S-norcoclaurine synthase 2; Short=PsNCS2; Flags: Precursor && PF00407:Pathogenesis-related protein Bet v I family
FvH4_5g10820	117.504	108.311	25.7495	23.8283	8.75445	10.2857	-2.11138	-3.59194	3.44e-38	6.24599e-75	9.39e-37	1.87937e-73	- && C7AU21.1 RecName: Full=Beta-carotene isomerase D27, chloroplastic; AltName: Full=Protein DWARF-27; Flags: Precursor && PF13225:Domain of unknown function (DUF4033)
FvH4_2g39760	13.1616	11.6323	49.6872	52.8546	71.4887	86.3499	2.12468	2.64857	3.69e-38	4.31032e-48	1.01e-36	7.5818e-47	- && C0LGK4.1 RecName: Full=Probable LRR receptor-like serine/threonine-protein kinase At2g16250; Flags: Precursor && PF07714:Protein tyrosine kinase|PF13855:Leucine rich repeat
FvH4_1g18850	78.5999	82.2675	18.3499	18.9812	18.7531	15.2812	-2.03129	-2.26194	3.84e-38	2.48639e-35	1.05e-36	3.26228e-34	- && Q9T074.1 RecName: Full=Phosphoenolpyruvate carboxykinase [ATP]; Short=PEP carboxykinase; Short=PEPCK && PF01293:Phosphoenolpyruvate carboxykinase
FvH4_2g34780	6.89941	7.02577	30.2296	29.1959	42.8287	33.8783	2.16934	2.43974	4.58e-38	7.83315e-36	1.25e-36	1.04065e-34	- && O48723.1 RecName: Full=Patatin-like protein 2; Short=AtPLP2; AltName: Full=Patatin-related phospholipase A IIalpha; Short=pPLAIIa; AltName: Full=Phospholipase A IIA; Short=AtPLAIIA && PF01734:Patatin-like phospholipase
FvH4_2g13110	51.3903	41.3921	196.507	190.307	769.914	836.422	2.13594	4.09177	5.62e-38	2.828e-127	1.53e-36	2.03275e-125	- && Q96520.1 RecName: Full=Peroxidase 12; Short=Atperox P12; AltName: Full=ATP4a; AltName: Full=PRXR6; Flags: Precursor && PF00141:Peroxidase
FvH4_6g45321	208.272	187.097	45.1909	46.8403	14.3339	8.66826	-2.02685	-4.12188	5.71e-38	3.15462e-77	1.55e-36	9.9281e-76	- && Q9FFX0.1 RecName: Full=RHOMBOID-like protein 9, chloroplastic; Short=AtRBL9; Flags: Precursor && PF01694:Rhomboid family
FvH4_3g04760	38.787	35.4933	5.79334	4.78902	0.374792	0.492709	-2.73535	-6.45211	6.19e-38	4.88361e-44	1.68e-36	7.86545e-43	- && P0C8Q4.1 RecName: Full=Uncharacterized protein At4g19900 && PF04572:Alpha 1,4-glycosyltransferase conserved region|PF04488:Glycosyltransferase sugar-binding region containing DXD motif
FvH4_4g36130	0.206073	0.184173	25.4803	32.6003	1161.5	1376.75	7.29815	12.6499	6.31e-38	2.89829e-122	1.71e-36	1.92852e-120	- && Q02200.1 RecName: Full=Lignin-forming anionic peroxidase; Flags: Precursor && PF00141:Peroxidase
FvH4_3g11380	4.49871	4.04903	23.4603	21.1158	72.6983	70.3363	2.45932	4.04343	6.46e-38	7.61511e-109	1.75e-36	3.94107e-107	- && Q9SA77.1 RecName: Full=UDP-arabinose 4-epimerase 1; AltName: Full=UDP-D-xylose 4-epimerase 1 && -
FvH4_2g22490	27.4963	22.1565	118.313	103.082	206.189	225.789	2.23284	3.09911	6.66e-38	1.33638e-69	1.8e-36	3.67015e-68	- && P42770.1 RecName: Full=Glutathione reductase, chloroplastic; Short=GR; Short=GRase; AltName: Full=Protein EMBRYO DEFECTIVE 2360; Flags: Precursor && PF07992:Pyridine nucleotide-disulphide oxidoreductase|PF02852:Pyridine nucleotide-disulphide oxidoreductase, dimerisation domain
FvH4_3g28460	29.2988	25.4914	5.28952	4.25276	0.838619	0.664034	-2.44567	-5.20443	7.72e-38	9.58463e-82	2.08e-36	3.25864e-80	- && Q8RWI9.2 RecName: Full=ABC transporter G family member 15; Short=ABC transporter ABCG.15; Short=AtABCG15; AltName: Full=White-brown complex homolog protein 15; Short=AtWBC15; AltName: Full=White-brown complex homolog protein 22; Short=AtWBC22 && PF00005:ABC transporter|PF01061:ABC-2 type transporter
FvH4_1g06670	0.619298	0.382166	7.27976	6.81552	8.91357	6.958	3.90032	3.97188	8.4e-38	7.51897e-30	2.27e-36	8.59643e-29	- && C0LGR6.2 RecName: Full=Probable LRR receptor-like serine/threonine-protein kinase At4g29180; Flags: Precursor && PF13855:Leucine rich repeat|PF12819:Carbohydrate-binding protein of the ER|PF07714:Protein tyrosine kinase
FvH4_3g03120	1.836	2.82596	26.8455	45.9745	51.5618	103.816	4.03628	5.03175	9.16e-38	4.20538e-51	2.47e-36	7.9496e-50	- && - && -
FvH4_3g37080	31.3048	29.6594	4.08491	5.05761	0.869942	1.34142	-2.66086	-4.81872	1.04e-37	2.14131e-53	2.79e-36	4.25141e-52	- && Q9FI78.1 RecName: Full=Shikimate O-hydroxycinnamoyltransferase; AltName: Full=Hydroxycinnamoyl transferase; AltName: Full=Hydroxycinnamoyl-Coenzyme A shikimate/quinate hydroxycinnamoyltransferase && PF02458:Transferase family
FvH4_6g34740	70.4986	66.837	12.444	11.9735	0.604256	0.389078	-2.41561	-7.1169	1.25e-37	1.85215e-48	3.35e-36	3.29021e-47	- && Q9ZRA4.1 RecName: Full=Auxin-binding protein ABP19a; Flags: Precursor && PF00190:Cupin
novel.399	0.236061	0.23207	5.03495	4.22469	4.32237	2.79647	4.38221	3.90619	1.4e-37	2.16405e-19	3.76e-36	1.73608e-18	- && Q9LQV2.1 RecName: Full=RNA-dependent RNA polymerase 1; Short=AtRDRP1; AltName: Full=RNA-directed RNA polymerase 1 && PF05183:RNA dependent RNA polymerase
FvH4_3g11330	2.03056	1.37672	15.1303	16.0687	79.9922	91.8417	3.2763	5.64033	2.17e-37	8.7229e-133	5.81e-36	6.8631e-131	- && Q9SA85.1 RecName: Full=Berberine bridge enzyme-like 8; Short=AtBBE-like 8; Flags: Precursor && PF01565:FAD binding domain|PF08031:Berberine and berberine like
FvH4_1g13200	55.9511	69.3261	9.52303	8.77088	2.63187	2.54198	-2.69998	-4.61879	2.29e-37	1.26501e-51	6.14e-36	2.42077e-50	- && - && PF00561:alpha/beta hydrolase fold
FvH4_2g06030	2.10484	2.1196	11.2498	11.205	71.857	86.6084	2.48623	5.20737	2.33e-37	7.82903e-172	6.23e-36	1.04189e-169	- && P17859.1 RecName: Full=Alpha-amylase; AltName: Full=1,4-alpha-D-glucan glucanohydrolase; Flags: Precursor && PF00128:Alpha amylase, catalytic domain|PF07821:Alpha-amylase C-terminal beta-sheet domain
FvH4_6g09630	35.0749	31.8561	5.59656	5.9941	3.20952	4.88723	-2.45341	-3.07462	4.53e-37	1.04327e-33	1.21e-35	1.31475e-32	- && Q9LZV4.1 RecName: Full=Serine/threonine-protein kinase STN8, chloroplastic; AltName: Full=Protein STATE TRANSITION 8; Flags: Precursor && PF00069:Protein kinase domain
FvH4_4g08890	2.96752	3.29991	18.0201	15.9051	30.3354	23.0313	2.51147	3.0677	4.61e-37	1.01988e-43	1.23e-35	1.63356e-42	- && P53118.1 RecName: Full=Putative lipase ROG1; AltName: Full=Revertant of glycogen synthase kinase mutation protein 1 && PF05057:Putative serine esterase (DUF676)
FvH4_3g41140	51.9882	60.0451	9.89501	9.96702	1.68451	2.7742	-2.4199	-4.68481	4.66e-37	7.72441e-60	1.24e-35	1.72975e-58	- && Q9LVM2.1 RecName: Full=NAD(P)H-quinone oxidoreductase subunit N, chloroplastic; AltName: Full=NAD(P)H dehydrogenase subunit N; Short=NDH subunit N; Short=NDH-N; AltName: Full=NADH-plastoquinone oxidoreductase subunit N; Flags: Precursor && PF11909:NADH-quinone oxidoreductase cyanobacterial subunit N
FvH4_3g02920	2919.79	2579.44	674.876	707.436	95.6062	118.141	-1.91603	-4.70776	4.81e-37	1.5565e-164	1.28e-35	1.87821e-162	- && P12301.1 RecName: Full=Oxygen-evolving enhancer protein 3, chloroplastic; Short=OEE3; AltName: Full=16 kDa subunit of oxygen evolving system of photosystem II; AltName: Full=OEC 16 kDa subunit; Flags: Precursor && PF05757:Oxygen evolving enhancer protein 3 (PsbQ)
FvH4_7g34120	0.13364	0	97.2562	126.14	218.005	251.457	10.8647	11.8379	5.3e-37	7.30755e-44	1.41e-35	1.17208e-42	- && Q4QTJ2.1 RecName: Full=S-norcoclaurine synthase 1; Short=PsNCS1; Flags: Precursor && PF00407:Pathogenesis-related protein Bet v I family
FvH4_2g31471	9.68078	14.3269	68.124	84.2387	239.848	346.925	2.74075	4.58861	6.09e-37	7.50955e-90	1.61e-35	2.98957e-88	- && - && PF13359:DDE superfamily endonuclease
FvH4_4g31561	12.3333	15.3936	58.4446	67.8178	123.154	146.609	2.26297	3.26036	6.68e-37	1.59848e-70	1.77e-35	4.47979e-69	- && Q8L736.2 RecName: Full=F-box/kelch-repeat protein SKIP11; AltName: Full=SKP1-interacting partner 11 && -
FvH4_6g35500	0.334699	0.207089	9.6412	8.87405	6.13524	5.28664	5.18474	4.38649	7.31e-37	1.01815e-17	1.93e-35	7.61458e-17	- && Q9FLN0.1 RecName: Full=GDSL esterase/lipase 1; AltName: Full=Extracellular lipase 1; Flags: Precursor && PF00657:GDSL-like Lipase/Acylhydrolase
FvH4_6g12780	18.8211	18.2015	1.78199	1.95036	0	0	-3.234	-10.767	7.47e-37	2.38318e-13	1.97e-35	1.44725e-12	- && Q3HRQ2.1 RecName: Full=Aldehyde oxidase GLOX; AltName: Full=Glyoxal oxidase; Short=VpGLOX; Flags: Precursor && PF07250:Glyoxal oxidase N-terminus|PF09118:Domain of unknown function (DUF1929)
FvH4_6g32640	37.0254	33.4424	6.68303	6.5329	0.728079	0.474976	-2.33852	-5.88083	8.27e-37	1.85669e-67	2.18e-35	4.92487e-66	- && Q9LU14.1 RecName: Full=GDSL esterase/lipase APG; AltName: Full=Extracellular lipase APG; Flags: Precursor && -
FvH4_5g26380	18.9441	18.2278	72.1382	70.2629	81.5753	90.3717	2.01383	2.18774	8.92e-37	1.49845e-36	2.35e-35	2.02538e-35	- && Q41140.1 RecName: Full=Pyrophosphate--fructose 6-phosphate 1-phosphotransferase subunit alpha; Short=PFP; AltName: Full=6-phosphofructokinase, pyrophosphate dependent; AltName: Full=PPi-PFK; AltName: Full=Pyrophosphate-dependent 6-phosphofructose-1-kinase && PF00365:Phosphofructokinase
FvH4_6g31020	6.90349	5.51949	30.436	35.5024	235.354	258.865	2.48568	5.29335	9.44e-37	6.0254e-189	2.49e-35	1.06307e-186	- && O35142.3 RecName: Full=Coatomer subunit beta'; AltName: Full=Beta'-coat protein; Short=Beta'-COP; AltName: Full=p102 && PF00400:WD domain, G-beta repeat
FvH4_3g19870	2.54542	1.98755	15.074	13.3082	14.4365	11.5591	2.72452	2.49946	9.77e-37	9.4059e-23	2.57e-35	8.41868e-22	- && Q8S9L6.1 RecName: Full=Cysteine-rich receptor-like protein kinase 29; Short=Cysteine-rich RLK29; Flags: Precursor && PF00069:Protein kinase domain|PF01657:Salt stress response/antifungal
FvH4_1g24900	7.65957	6.84555	33.5982	34.9219	68.7128	55.1424	2.31682	3.07256	1.03e-36	1.57051e-52	2.7e-35	3.05305e-51	- && Q8W1X2.2 RecName: Full=Pyridoxal kinase; AltName: Full=Protein SALT OVERLY SENSITIVE 4; AltName: Full=Pyridoxal kinase-like protein SOS4; AltName: Full=Pyridoxine kinase; Contains: RecName: Full=Pyridoxal kinase, N-terminally processed && PF08543:Phosphomethylpyrimidine kinase
FvH4_3g24571	45.0444	39.4223	8.21372	8.23845	2.0179	0.514824	-2.2839	-5.0787	1.05e-36	2.41189e-09	2.75e-35	1.13453e-08	- && Q93ZB9.1 RecName: Full=Fatty acyl-CoA reductase 3; AltName: Full=Protein ECERIFERUM 4 && PF07993:Male sterility protein|PF03015:Male sterility protein
FvH4_4g32820	73.7868	67.6687	15.8385	14.9637	3.42312	3.56053	-2.1232	-4.3631	1.07e-36	1.79725e-88	2.81e-35	6.87291e-87	- && Q88BD4.1 RecName: Full=Phosphomannomutase/phosphoglucomutase; Short=PMM / PGM && PF02878:Phosphoglucomutase/phosphomannomutase, alpha/beta/alpha domain I|PF02879:Phosphoglucomutase/phosphomannomutase, alpha/beta/alpha domain II|PF02880:Phosphoglucomutase/phosphomannomutase, alpha/beta/alpha domain III
FvH4_1g09310	21.5923	19.4842	4.43968	3.69083	2.83212	3.00806	-2.26105	-2.8369	1.15e-36	3.57169e-47	3.02e-35	6.16156e-46	- && - && -
FvH4_7g15490	0.33751	0.180985	14.2783	11.3945	17.978	25.3891	5.72466	6.38193	1.36e-36	1.88148e-42	3.57e-35	2.94672e-41	- && - && PF03168:Late embryogenesis abundant protein
FvH4_7g28458	26.6946	24.8549	4.4727	4.94603	1.53407	0.67789	-2.37604	-4.54841	1.43e-36	1.04042e-52	3.75e-35	2.03274e-51	- && Q50EK3.1 RecName: Full=Cytochrome P450 704C1; AltName: Full=Cytochrome P450 CYPD [Pinus taeda] && -
FvH4_6g45640	31.8459	30.0073	5.48142	4.56343	0.891376	0.853756	-2.54648	-5.16826	1.5e-36	2.69052e-57	3.9e-35	5.78573e-56	- && Q9LFT0.1 RecName: Full=Protein trichome birefringence-like 19 && PF14416:PMR5 N terminal Domain|PF13839:GDSL/SGNH-like Acyl-Esterase family found in Pmr5 and Cas1p
FvH4_3g20120	39.1989	35.7722	143.593	160.463	160.19	155.769	2.09646	2.05346	1.56e-36	4.89347e-32	4.06e-35	5.92637e-31	- && Q6R567.1 RecName: Full=E3 ubiquitin-protein ligase RMA1H1; AltName: Full=Protein RING membrane-anchor 1 homolog 1 && PF13923:Zinc finger, C3HC4 type (RING finger)
FvH4_2g05780	15.2241	17.1852	72.6745	68.3977	105.867	110.758	2.1974	2.7184	1.59e-36	2.22807e-50	4.13e-35	4.15449e-49	- && Q43095.1 RecName: Full=Caffeoyl-CoA O-methyltransferase; AltName: Full=Trans-caffeoyl-CoA 3-O-methyltransferase; Short=CCoAMT; Short=CCoAOMT && PF01596:O-methyltransferase
FvH4_3g14960	477.538	503.817	128.916	109.167	39.2106	43.3083	-1.9675	-3.5941	1.78e-36	1.48482e-112	4.63e-35	8.253e-111	- && Q42961.1 RecName: Full=Phosphoglycerate kinase, chloroplastic; Flags: Precursor && PF00162:Phosphoglycerate kinase
FvH4_4g18990	1708.22	2004.82	6607.47	7538.62	8378.61	9877.2	2.00611	2.27618	2.18e-36	1.50192e-42	5.65e-35	2.3586e-41	- && O24248.1 RecName: Full=Major allergen Pru av 1; AltName: Full=Allergen Pru a 1; AltName: Allergen=Pru av 1 && PF00407:Pathogenesis-related protein Bet v I family
FvH4_7g26950	4.71389	4.23048	24.8061	22.4794	54.376	53.0894	2.47913	3.56557	2.44e-36	5.53721e-75	6.34e-35	1.66826e-73	- && Q9FKG3.1 RecName: Full=ATP-dependent 6-phosphofructokinase 4, chloroplastic; Short=ATP-PFK 4; Short=Phosphofructokinase 4; AltName: Full=Phosphohexokinase 4; Flags: Precursor && PF00365:Phosphofructokinase
FvH4_1g00540	82.7467	83.0832	18.4506	20.8944	3.76593	4.583	-1.99916	-4.33645	2.48e-36	8.1428e-115	6.43e-35	4.75283e-113	- && - && PF00581:Rhodanese-like domain
FvH4_4g19421	10.9238	14.2851	66.1981	78.8642	100.426	121.565	2.59944	3.1153	2.72e-36	7.8397e-47	7.05e-35	1.33954e-45	- && O04834.1 RecName: Full=GTP-binding protein SAR1A && PF00025:ADP-ribosylation factor family
FvH4_6g11940	5.0657	5.32046	33.7671	30.2932	20.2789	25.1869	2.70017	2.1073	3.05e-36	1.37839e-14	7.88e-35	8.88743e-14	- && Q9FF86.1 RecName: Full=BAHD acyltransferase DCR; AltName: Full=Protein DEFECTIVE IN CUTICULAR RIDGES; AltName: Full=Protein PERMEABLE LEAVES 3 && PF02458:Transferase family
FvH4_3g06120	3205.72	3662.49	864.892	891.284	91.0912	138.384	-1.8913	-4.92543	3.15e-36	1.51905e-132	8.14e-35	1.18716e-130	- && P27493.1 RecName: Full=Chlorophyll a-b binding protein 21, chloroplastic; AltName: Full=LHCII type I CAB-21; Short=LHCP; Flags: Precursor && PF00504:Chlorophyll A-B binding protein
FvH4_4g15450	7.26969	6.36716	34.3498	32.9809	63.9018	63.011	2.3807	3.19703	3.28e-36	7.1235e-61	8.47e-35	1.62487e-59	- && Q30QB8.1 RecName: Full=5'-nucleotidase SurE; AltName: Full=Nucleoside 5'-monophosphate phosphohydrolase && PF01975:Survival protein SurE
FvH4_2g13240	0.042245	0.0566331	23.0205	15.2889	118.397	107.973	8.66231	11.1277	3.6e-36	4.51154e-62	9.27e-35	1.06023e-60	- && Q70II3.2 RecName: Full=Ethylene-responsive transcription factor ERF110 && PF00847:AP2 domain
FvH4_5g03460	1.90509	3.28067	26.2233	34.7415	28.0074	36.6968	3.62453	3.61324	3.67e-36	3.19881e-29	9.43e-35	3.56616e-28	- && - && PF03168:Late embryogenesis abundant protein
FvH4_2g40570	11.1846	10.0479	47.2099	52.9415	60.6763	60.7425	2.31473	2.49409	3.74e-36	3.18832e-37	9.6e-35	4.39365e-36	- && O49858.1 RecName: Full=Cytochrome P450 82A3; AltName: Full=Cytochrome P450 CP6 && PF00067:Cytochrome P450
FvH4_6g51970	4.69597	3.82448	24.1202	21.3035	104.018	93.1287	2.49169	4.51149	3.74e-36	2.42875e-127	9.6e-35	1.76209e-125	- && Q9LY87.1 RecName: Full=E3 ubiquitin-protein ligase RGLG2; AltName: Full=RING domain ligase 2 && PF13920:Zinc finger, C3HC4 type (RING finger)|PF07002:Copine
FvH4_5g12290	201.006	178.677	43.7302	43.1078	10.3386	11.2614	-2.0523	-4.15912	3.97e-36	3.77616e-94	1.02e-34	1.59606e-92	- && - && -
FvH4_1g07230	5.57163	7.46926	41.9655	39.601	76.7943	101.795	2.71837	3.75161	4.53e-36	4.94652e-58	1.16e-34	1.07966e-56	- && O65896.1 RecName: Full=Cytidine deaminase 1; Short=At-CDA1 && PF00383:Cytidine and deoxycytidylate deaminase zinc-binding region|PF08211:Cytidine and deoxycytidylate deaminase zinc-binding region
FvH4_1g30530	28.5868	21.9379	112.571	107.408	145.928	153.447	2.19869	2.54492	4.85e-36	7.111e-44	1.24e-34	1.14134e-42	- && Q06197.2 RecName: Full=Isocitrate dehydrogenase [NADP]; Short=IDH; AltName: Full=IDP; AltName: Full=NADP(+)-specific ICDH; AltName: Full=Oxalosuccinate decarboxylase && PF00180:Isocitrate/isopropylmalate dehydrogenase
FvH4_4g24980	3.07143	3.08814	17.9036	15.6897	45.0183	49.7268	2.5231	3.92113	5.43e-36	1.05881e-90	1.39e-34	4.27361e-89	- && Q8H1F2.1 RecName: Full=Regulator of G-protein signaling 1; Short=AtRGS1 && PF00615:Regulator of G protein signaling domain
FvH4_5g11010	71.2665	69.3089	15.0688	14.5515	4.36747	3.60436	-2.17062	-4.15859	5.86e-36	7.47009e-70	1.5e-34	2.05883e-68	- && - && -
FvH4_4g14190	713.617	753.58	184.432	200.285	55.9529	60.0629	-1.85494	-3.68266	5.99e-36	4.09687e-124	1.53e-34	2.78982e-122	- && P15102.1 RecName: Full=Glutamine synthetase leaf isozyme, chloroplastic; AltName: Full=Glutamate--ammonia ligase; AltName: Full=Isozyme delta; Flags: Precursor && PF00120:Glutamine synthetase, catalytic domain|PF03951:Glutamine synthetase, beta-Grasp domain
FvH4_7g13020	13.5615	10.1668	0.745842	0.790246	0.0870413	0.19616	-3.87257	-6.44004	6.02e-36	5.0605e-22	1.53e-34	4.44732e-21	- && Q9LNJ0.2 RecName: Full=Probable cyclic nucleotide-gated ion channel 10; AltName: Full=CaM-regulated potassium ion channel; AltName: Full=Cyclic nucleotide- and calmodulin-regulated ion channel 10 && -
FvH4_5g01180	507.516	428.528	113.506	111.736	25.3156	22.4794	-1.97908	-4.31319	6.43e-36	1.42835e-129	1.63e-34	1.08003e-127	- && Q8H112.1 RecName: Full=PGR5-like protein 1A, chloroplastic; AltName: Full=Ferredoxin-plastoquinone reductase 1; Flags: Precursor && -
FvH4_2g22520	282.532	267.989	66.304	72.0317	27.676	26.0703	-1.9164	-3.37832	6.6e-36	6.32453e-91	1.68e-34	2.56606e-89	- && P13089.1 RecName: Full=Auxin-induced protein AUX28 && PF02309:AUX/IAA family
FvH4_5g17660	7.32403	9.03826	42.1229	34.6842	57.4923	61.9607	2.30603	2.84572	7.07e-36	8.59731e-55	1.79e-34	1.75634e-53	- && Q9SY59.1 RecName: Full=NF-X1-type zinc finger protein NFXL1; Short=AtNFXL1 && PF01422:NF-X1 type zinc finger
FvH4_1g08770	3.97175	3.07637	25.8728	21.2738	22.818	19.8185	2.81996	2.57667	7.3e-36	1.04129e-23	1.85e-34	9.65775e-23	- && Q8GXZ3.1 RecName: Full=Serine/threonine-protein kinase At5g01020 && PF07714:Protein tyrosine kinase
FvH4_6g15581	131.967	122.164	25.297	29.8484	12.6809	11.9411	-2.12788	-3.38904	7.48e-36	9.76201e-72	1.89e-34	2.78954e-70	- && - && -
FvH4_6g51010	272.115	241.575	63.0168	51.7396	23.3856	18.8544	-2.0866	-3.62529	7.69e-36	2.54999e-88	1.94e-34	9.7037e-87	- && Q8H0T6.1 RecName: Full=Phosphoenolpyruvate/phosphate translocator 2, chloroplastic; Short=AtPPT2; Flags: Precursor && PF03151:Triose-phosphate Transporter family
FvH4_3g33900	22.78	19.6674	98.0893	83.6771	196.14	186.224	2.17454	3.14942	8.17e-36	1.67778e-75	2.06e-34	5.08774e-74	- && Q39023.2 RecName: Full=Mitogen-activated protein kinase 3; Short=AtMPK3; Short=MAP kinase 3 && PF00069:Protein kinase domain
FvH4_3g26950	87.3537	91.8438	14.9435	17.098	4.02186	2.46018	-2.40732	-4.7985	9.19e-36	7.27323e-59	2.32e-34	1.60861e-57	- && - && PF11347:Protein of unknown function (DUF3148)
FvH4_1g10810	26.6535	32.7577	128.686	122.152	507.252	543.171	2.15342	4.12192	9.3e-36	2.48244e-127	2.34e-34	1.79545e-125	- && Q9SHX9.1 RecName: Full=Putative F-box protein At1g65770 && PF03478:Protein of unknown function (DUF295)
FvH4_7g17180	371.496	299.72	71.3298	69.31	15.3357	17.1095	-2.17869	-4.39466	9.92e-36	1.25312e-92	2.5e-34	5.22075e-91	- && - && PF00213:ATP synthase delta (OSCP) subunit
FvH4_2g21500	0.50406	0.16089	13.2282	12.9826	32.8049	27.5106	5.408	6.51293	1e-35	1.58968e-52	2.52e-34	3.08775e-51	- && Q7XBH4.2 RecName: Full=Myb-related protein Myb4; AltName: Full=OsMyb4; AltName: Full=Transcription factor RLTR1 && PF00249:Myb-like DNA-binding domain
FvH4_5g17900	15.2565	15.1981	59.1614	61.0926	183.74	203.997	2.05751	3.64844	1.02e-35	3.9781e-105	2.57e-34	1.95044e-103	- && E7C196.1 RecName: Full=Methylecgonone reductase; Short=MecgoR && PF00248:Aldo/keto reductase family
FvH4_6g03720	1.18286	0.90613	29.8483	28.0763	97.4121	97.4213	4.87676	6.52953	1.04e-35	3.74213e-72	2.6e-34	1.07993e-70	- && Q9S6Z7.1 RecName: Full=Bifunctional L-3-cyanoalanine synthase/cysteine synthase D1; AltName: Full=Beta-substituted Ala synthase 4;1; Short=ARAth-Bsas4;1; AltName: Full=Cysteine synthase D1; Short=AtcysD1; AltName: Full=O-acetylserine (thiol)-lyase 3 && -
FvH4_7g19750	3443.98	3624.73	959.058	977.279	198.885	235.894	-1.79197	-4.04493	1.13e-35	9.65465e-140	2.84e-34	8.35863e-138	- && P12360.1 RecName: Full=Chlorophyll a-b binding protein 6A, chloroplastic; AltName: Full=LHCI type I CAB-6A; AltName: Full=Light-harvesting complex I 26 kDa protein; Flags: Precursor && PF00504:Chlorophyll A-B binding protein
FvH4_3g37310	0.177666	0.317569	12.1607	9.4211	28.8995	33.1491	5.5042	6.92905	1.14e-35	8.59685e-62	2.85e-34	2.00815e-60	- && U3UA11.1 RecName: Full=UDP-glucose iridoid glucosyltransferase; AltName: Full=UDP-glucose glucosyltransferase 7; Short=CrUGT7; AltName: Full=UDP-glycosyltransferase 76A2 && PF00201:UDP-glucoronosyl and UDP-glucosyl transferase
FvH4_1g15390	0.553724	0.393882	5.22977	5.53291	29.4039	30.7902	3.58789	5.97467	1.28e-35	5.22172e-128	3.2e-34	3.84837e-126	- && Q9FKZ0.1 RecName: Full=Probable disease resistance protein At5g66910 && PF00931:NB-ARC domain|PF05659:Arabidopsis broad-spectrum mildew resistance protein RPW8
FvH4_7g03940	105.339	102.559	25.0146	25.5302	19.9138	17.1714	-1.96411	-2.50817	1.3e-35	1.05654e-43	3.25e-34	1.69112e-42	- && - && -
FvH4_4g16670	135.999	132.336	36.1973	32.3956	15.6516	13.0808	-1.89202	-3.24474	1.48e-35	1.24887e-81	3.68e-34	4.23977e-80	- && Q42910.1 RecName: Full=Pyruvate, phosphate dikinase, chloroplastic; AltName: Full=Pyruvate, orthophosphate dikinase; Flags: Precursor && -
FvH4_6g18830	127.865	120.669	31.3912	28.2074	5.4836	3.53087	-1.98418	-4.80073	1.51e-35	8.75387e-107	3.75e-34	4.34689e-105	- && O04846.2 RecName: Full=Alpha carbonic anhydrase 1, chloroplastic; Short=AtaCA1; Short=AtalphaCA1; AltName: Full=Alpha carbonate dehydratase 1; Flags: Precursor && PF00194:Eukaryotic-type carbonic anhydrase
FvH4_1g17510	0.0673227	0.080224	11.5548	12.2766	13.0545	10.5452	7.40533	7.29401	1.62e-35	1.27526e-31	4.03e-34	1.53566e-30	- && Q9FJX5.1 RecName: Full=BTB/POZ and TAZ domain-containing protein 4; AltName: Full=BTB and TAZ domain protein 4 && PF00651:BTB/POZ domain|PF02135:TAZ zinc finger
FvH4_6g37430	1.88264	1.58617	10.5133	9.46314	14.8959	15.12	2.60324	3.09247	1.63e-35	4.30591e-45	4.06e-34	7.06697e-44	- && P93194.2 RecName: Full=Receptor-like protein kinase; Flags: Precursor && PF13855:Leucine rich repeat|PF00069:Protein kinase domain|PF08263:Leucine rich repeat N-terminal domain
FvH4_1g05650	183.041	167.728	45.3413	45.8927	14.1199	17.3447	-1.86679	-3.50157	1.79e-35	8.03821e-89	4.45e-34	3.11484e-87	- && B1XQQ0.1 RecName: Full=Elongation factor Ts; Short=EF-Ts && PF00889:Elongation factor TS|PF00575:S1 RNA binding domain
FvH4_6g34970	9.41075	8.10726	37.9806	34.5511	115.611	118.925	2.12616	3.72123	1.87e-35	9.22324e-108	4.65e-34	4.67974e-106	- && O24371.1 RecName: Full=Linoleate 13S-lipoxygenase 3-1, chloroplastic; Flags: Precursor && PF00305:Lipoxygenase|PF01477:PLAT/LH2 domain
FvH4_6g44109	1.2423	0.9312	10.4056	10.6074	41.7094	41.4604	3.35398	5.24136	1.89e-35	1.31223e-103	4.69e-34	6.35354e-102	- && O81906.1 RecName: Full=G-type lectin S-receptor-like serine/threonine-protein kinase B120; Flags: Precursor && PF00954:S-locus glycoprotein domain|PF07714:Protein tyrosine kinase|PF08276:PAN-like domain|PF01453:D-mannose binding lectin
FvH4_4g32251	130.611	137.624	27.9284	29.6871	8.30046	3.03672	-2.14283	-4.58362	1.96e-35	4.08314e-12	4.85e-34	2.32442e-11	- && Q9C9A3.1 RecName: Full=Heavy metal-associated isoprenylated plant protein 20; Short=AtHIP20; Short=AtHIPP20; Flags: Precursor && PF00403:Heavy-metal-associated domain
FvH4_5g05550	44.8814	34.5301	8.02377	7.52919	0.952398	1.07318	-2.27612	-5.31795	2e-35	3.94125e-103	4.94e-34	1.89644e-101	- && - && -
FvH4_6g17331	97.5409	128.756	18.5461	21.7107	4.7046	3.4814	-2.41466	-4.80485	2.16e-35	6.85732e-82	5.34e-34	2.33822e-80	- && Q9SR70.1 RecName: Full=Peptidyl-prolyl cis-trans isomerase FKBP16-4, chloroplastic; Short=PPIase FKBP16-4; AltName: Full=FK506-binding protein 16-4; Short=AtFKBP16-4; AltName: Full=Immunophilin FKBP16-4; AltName: Full=Rotamase; Flags: Precursor && -
FvH4_4g27760	2.70209	2.69274	13.3473	13.8634	34.4409	31.5851	2.41072	3.59152	2.19e-35	1.27018e-76	5.41e-34	3.94944e-75	- && Q869R1.1 RecName: Full=CTL-like protein DDB_G0274487 && PF04515:Plasma-membrane choline transporter
FvH4_4g31451	62.2213	49.9308	231.729	248.614	333.957	361.567	2.17537	2.61089	2.34e-35	7.62324e-46	5.76e-34	1.26813e-44	- && Q8VYI1.1 RecName: Full=Sphinganine C4-monooxygenase 1; AltName: Full=Sphingoid C4-hydroxylase 1; AltName: Full=Sphingoid base hydroxylase 1 && PF04116:Fatty acid hydroxylase superfamily
FvH4_4g06480	0.095649	0.042742	14.6566	14.6665	41.6475	35.1733	7.83239	9.12417	2.55e-35	8.69876e-48	6.28e-34	1.52091e-46	- && Q9C7Z9.2 RecName: Full=Serine carboxypeptidase-like 18; Flags: Precursor && PF00450:Serine carboxypeptidase
FvH4_6g39660	0.288855	0.387235	26.5956	34.2082	90.9767	103.227	6.55731	8.13375	3.18e-35	1.68132e-57	7.81e-34	3.62557e-56	- && - && -
FvH4_4g03260	8.29995	8.26706	37.9356	38.8503	37.2147	49.1624	2.28869	2.36008	3.27e-35	5.63308e-26	8.02e-34	5.65957e-25	- && Q84MB3.1 RecName: Full=1-aminocyclopropane-1-carboxylate oxidase homolog 1 && PF03171:2OG-Fe(II) oxygenase superfamily|PF14226:non-haem dioxygenase in morphine synthesis N-terminal
FvH4_5g26600	2.06013	1.93983	17.4801	21.1658	36.2909	38.2058	3.34965	4.19807	3.65e-35	3.67263e-56	8.94e-34	7.69865e-55	- && - && PF14009:Domain of unknown function (DUF4228)
FvH4_7g22410	44.4487	39.2723	6.93203	8.05551	2.7604	4.61016	-2.40539	-3.53517	3.75e-35	6.74532e-41	9.19e-34	1.01743e-39	- && P30171.1 RecName: Full=Actin-97 && PF00022:Actin
FvH4_5g36220	0.8092	1.48895	17.6988	26.2505	65.2222	87.2149	4.32221	6.01605	4.39e-35	6.84637e-82	1.07e-33	2.33791e-80	- && Q8L936.2 RecName: Full=Putative clathrin assembly protein At4g40080 && PF07651:ANTH domain
FvH4_3g17263	0.0258116	0.0922739	20.3573	19.0936	31.3875	31.1891	8.41757	8.98565	4.57e-35	2.59794e-39	1.12e-33	3.78382e-38	- && H2DH21.1 RecName: Full=Cytochrome P450 CYP72A219; AltName: Full=Cytochrome P450 CYP72A129 [Panax ginseng] && PF00067:Cytochrome P450
FvH4_5g26100	66.0208	64.3829	14.7671	13.86	5.29837	4.91672	-2.11152	-3.69507	5.65e-35	1.64543e-65	1.38e-33	4.14724e-64	- && Q9S720.2 RecName: Full=PsbP domain-containing protein 3, chloroplastic; AltName: Full=OEC23-like protein 2; Flags: Precursor && PF01789:PsbP
FvH4_5g09790	59.1701	62.6352	206.786	231.025	213.381	251.99	1.92196	1.91195	5.69e-35	1.08816e-29	1.39e-33	1.23379e-28	- && - && PF07712:Stress up-regulated Nod 19
FvH4_2g22870	0.114176	0.408167	84.8055	87.9907	186.054	146.078	8.40352	9.24885	5.94e-35	2.10848e-41	1.45e-33	3.23056e-40	- && O23320.1 RecName: Full=Calmodulin-like protein 8; Short=AtCaM-8 && PF13499:EF-hand domain pair
FvH4_6g10250	7.83865	8.14164	37.3148	39.346	37.9697	41.4703	2.3381	2.29128	6.02e-35	1.55559e-26	1.47e-33	1.59244e-25	- && P22195.2 RecName: Full=Cationic peroxidase 1; AltName: Full=PNPC1; Flags: Precursor && PF00141:Peroxidase
FvH4_7g14580	6.33207	5.25729	29.0045	27.2027	22.2228	19.8997	2.35509	1.84063	6.26e-35	4.0413e-16	1.52e-33	2.83317e-15	- && Q9LD40.2 RecName: Full=Putative cyclic nucleotide-gated ion channel 13; AltName: Full=Cyclic nucleotide- and calmodulin-regulated ion channel 13 && -
FvH4_4g29430	6.31456	5.4395	32.2971	28.9121	67.1414	67.2944	2.45763	3.49472	6.36e-35	3.05695e-70	1.55e-33	8.54663e-69	- && H2DH17.1 RecName: Full=Cytochrome P450 CYP749A22; AltName: Full=Cytochrome P450 CYP749A20 [Panax ginseng] && PF00067:Cytochrome P450
FvH4_6g36340	101.102	112.883	22.1113	26.4236	9.08009	9.2018	-2.06402	-3.57098	6.79e-35	1.06229e-90	1.65e-33	4.28022e-89	- && - && PF13460:NAD(P)H-binding|PF05368:NmrA-like family|PF08547:Complex I intermediate-associated protein 30 (CIA30)
FvH4_3g44420	22.2614	17.6624	1.83905	1.37185	0.199012	0.598001	-3.55995	-5.70354	7.29e-35	5.40487e-27	1.77e-33	5.61436e-26	- && Q9FI78.1 RecName: Full=Shikimate O-hydroxycinnamoyltransferase; AltName: Full=Hydroxycinnamoyl transferase; AltName: Full=Hydroxycinnamoyl-Coenzyme A shikimate/quinate hydroxycinnamoyltransferase && PF02458:Transferase family
FvH4_6g11730	173.885	177.217	35.818	38.6967	14.4636	14.1721	-2.1601	-3.63768	7.3e-35	7.54627e-61	1.77e-33	1.71962e-59	- && O80439.1 RecName: Full=30S ribosomal protein S31, chloroplastic; AltName: Full=Plastid-specific 30S ribosomal protein 4; Short=PSRP-4; Flags: Precursor && PF17067:Ribosomal protein S31e
FvH4_3g43680	22.7738	19.3395	3.41788	3.2053	0.710037	1.16012	-2.59244	-4.52728	7.55e-35	8.05439e-46	1.83e-33	1.33889e-44	- && Q9LXU9.1 RecName: Full=IRK-interacting protein && -
FvH4_2g40880	3.03502	3.92897	20.3718	19.4751	121.249	138.151	2.59038	5.19511	7.75e-35	8.05336e-157	1.87e-33	8.84692e-155	- && Q9D7Q1.2 RecName: Full=Chitotriosidase-1; AltName: Full=Chitinase-1; Flags: Precursor && PF00704:Glycosyl hydrolases family 18
FvH4_7g30020	21.8422	22.6013	86.364	93.9177	74.6434	73.0224	2.0963	1.71028	8.05e-35	2.03476e-19	1.94e-33	1.63462e-18	- && Q94AH9.2 RecName: Full=Mediator of RNA polymerase II transcription subunit 36a; AltName: Full=Fibrillarin-like protein 2; AltName: Full=Histone-glutamine methyltransferase; AltName: Full=rRNA 2'-O-methyltransferase fibrillarin 2 && PF01269:Fibrillarin
FvH4_7g25380	30.1361	28.0623	6.25087	7.02741	1.6525	1.9304	-2.05561	-4.04622	9.12e-35	2.21844e-86	2.2e-33	8.14908e-85	- && Q8RWG3.1 RecName: Full=Protein RETICULATA-RELATED 6, chloroplastic; Flags: Precursor && -
FvH4_1g23140	8.22232	7.70763	39.0121	37.5631	86.1717	80.9878	2.34165	3.3699	9.79e-35	1.24014e-68	2.36e-33	3.36615e-67	- && Q9SRE4.1 RecName: Full=UDP-galactose transporter 2; Short=At-UDP-GalT2 && PF03151:Triose-phosphate Transporter family
FvH4_4g15110	18.4342	17.9728	70.643	64.504	171.35	163.474	1.96823	3.17915	1.06e-34	5.78419e-87	2.55e-33	2.14503e-85	- && Q8LPS1.1 RecName: Full=Long chain acyl-CoA synthetase 6, peroxisomal; Flags: Precursor && PF00501:AMP-binding enzyme
FvH4_6g40630	115.549	161.851	26.3671	23.6109	4.86015	6.05298	-2.39673	-4.69274	1.08e-34	1.84267e-86	2.59e-33	6.77946e-85	- && Q9SCY5.1 RecName: Full=SNF1-related protein kinase regulatory subunit beta-2; Short=AKIN subunit beta-2; Short=AKINB2; Short=AKINbeta2 && -
FvH4_4g33011	41.0018	36.1917	7.76706	7.48744	12.9084	13.9999	-2.26308	-1.54295	1.16e-34	2.23861e-14	2.77e-33	1.43149e-13	- && Q8H129.1 RecName: Full=Purple acid phosphatase 3; Flags: Precursor && PF00149:Calcineurin-like phosphoesterase
novel.307	1.3955	1.27189	9.77453	8.77979	9.24813	7.33833	2.87535	2.61587	1.76e-34	9.08567e-20	4.21e-33	7.40365e-19	- && Q9C7Z9.2 RecName: Full=Serine carboxypeptidase-like 18; Flags: Precursor && PF00450:Serine carboxypeptidase
FvH4_3g39080	82.9127	75.4299	19.5601	15.6312	8.17803	7.2496	-2.09405	-3.38077	2.04e-34	9.22536e-80	4.89e-33	3.05184e-78	- && Q9MB58.1 RecName: Full=6-phosphofructo-2-kinase/fructose-2,6-bisphosphatase; Short=6PF-2-K/Fru-2,6-P2ase; Short=AtF2KP; Short=PFK/FBPase; Includes: RecName: Full=6-phosphofructo-2-kinase; Includes: RecName: Full=Fructose-2,6-bisphosphatase && PF01591:6-phosphofructo-2-kinase|PF00300:Histidine phosphatase superfamily (branch 1)|PF00686:Starch binding domain
FvH4_1g19840	13.0403	19.0008	80.2284	111.338	326.701	476.59	2.65579	4.62616	2.17e-34	2.07453e-96	5.18e-33	9.01377e-95	- && Q9SJY5.1 RecName: Full=Mitochondrial uncoupling protein 5; Short=AtPUMP5; AltName: Full=Mitochondrial dicarboxylate carrier 1 && PF00153:Mitochondrial carrier protein
FvH4_2g26890	0.0838264	0.112377	8.71758	7.66774	24.0516	18.0816	6.44974	7.71492	2.19e-34	3.24051e-49	5.23e-33	5.89596e-48	- && Q40392.1 RecName: Full=TMV resistance protein N && -
FvH4_2g37530	53.7948	80.1854	11.1326	11.9176	19.5846	20.3598	-2.46295	-1.76741	2.35e-34	2.7671e-17	5.6e-33	2.04257e-16	- && - && -
FvH4_4g04740	2.18898	1.83213	17.0313	19.4687	9.68011	13.2402	3.26134	2.48951	2.49e-34	6.04333e-12	5.94e-33	3.40288e-11	- && - && -
FvH4_4g31911	48.9459	51.5857	183.187	235.422	275.312	346.998	2.13442	2.60816	2.61e-34	8.36888e-49	6.22e-33	1.50504e-47	- && P42056.2 RecName: Full=Mitochondrial outer membrane protein porin of 36 kDa; AltName: Full=POM 36; AltName: Full=Voltage-dependent anion-selective channel protein; Short=VDAC && PF01459:Eukaryotic porin
FvH4_6g52070	164.103	178.839	41.6357	44.266	17.0737	17.9204	-1.92102	-3.31503	2.62e-34	9.83363e-79	6.23e-33	3.19408e-77	- && P19683.1 RecName: Full=31 kDa ribonucleoprotein, chloroplastic; Flags: Precursor && PF00076:RNA recognition motif. (a.k.a. RRM, RBD, or RNP domain)
FvH4_6g41874	11.9489	8.67519	0.144895	0.338315	0	0.107972	-5.33858	-7.68332	2.83e-34	9.37118e-13	6.73e-33	5.51543e-12	- && Q9SJB4.1 RecName: Full=GDSL esterase/lipase At2g04570; AltName: Full=Extracellular lipase At2g04570; Flags: Precursor && PF00657:GDSL-like Lipase/Acylhydrolase
FvH4_5g04930	161.809	155.344	36.5249	38.1215	11.8824	10.5358	-2.01086	-3.8427	2.95e-34	5.20981e-77	7e-33	1.63519e-75	- && - && -
FvH4_6g15070	15.4303	20.825	89.4417	128.829	92.5125	117.093	2.66569	2.50887	3.22e-34	6.78112e-31	7.64e-33	8.00839e-30	- && Q9ZUU1.1 RecName: Full=Adenylate kinase 1, chloroplastic; Short=AK 1; Short=AtPADK1; AltName: Full=ATP-AMP transphosphorylase 1; AltName: Full=ATP:AMP phosphotransferase; AltName: Full=Adenylate monophosphate kinase 1; Short=AMK1; Flags: Precursor && PF00406:Adenylate kinase
FvH4_2g18340	0.0701647	0.282186	12.4867	14.3244	53.9101	57.3528	6.28579	8.23832	3.27e-34	3.76423e-64	7.75e-33	9.25714e-63	- && Q9SV68.1 RecName: Full=Putative quinone-oxidoreductase homolog, chloroplastic && PF13602:Zinc-binding dehydrogenase|PF08240:Alcohol dehydrogenase GroES-like domain
FvH4_3g21401	4.69544	4.40625	21.0459	21.5343	24.6526	21.9517	2.30257	2.33477	3.66e-34	1.17537e-27	8.67e-33	1.24934e-26	- && O81833.1 RecName: Full=G-type lectin S-receptor-like serine/threonine-protein kinase SD1-1; AltName: Full=S-domain-1 (SD1) receptor kinase 1; Short=SD1-1; Flags: Precursor && -
FvH4_7g29000	0.124301	0.388817	7.28216	7.56169	5.08197	6.66724	4.90362	4.4752	3.96e-34	2.06598e-19	9.35e-33	1.65855e-18	- && O82752.1 RecName: Full=Protein DETOXIFICATION 49; Short=AtDTX49; AltName: Full=Multidrug and toxic compound extrusion protein 49; Short=MATE protein 49; AltName: Full=Protein NOVEL ION CARRIER 1; Short=Protein NIC1 && PF01554:MatE
FvH4_6g49380	3.88576	3.66485	18.6934	15.4538	28.9287	22.9101	2.25315	2.75766	4.31e-34	1.00312e-43	1.02e-32	1.60782e-42	- && A2ARP1.1 RecName: Full=Inositol hexakisphosphate and diphosphoinositol-pentakisphosphate kinase 1; AltName: Full=Diphosphoinositol pentakisphosphate kinase 1; AltName: Full=Histidine acid phosphatase domain-containing protein 2A; AltName: Full=InsP6 and PP-IP5 kinase 1; AltName: Full=VIP1 homolog && PF00328:Histidine phosphatase superfamily (branch 2)
FvH4_3g42750	7.12077	7.05647	29.7831	30.439	64.1626	64.578	2.1629	3.1609	4.32e-34	5.40487e-69	1.02e-32	1.47394e-67	- && Q8VZK9.1 RecName: Full=Cellulose synthase-like protein E1; Short=AtCslE1 && PF03552:Cellulose synthase
FvH4_7g27470	72.7636	71.5632	11.0786	14.4202	2.56148	2.14147	-2.42435	-4.95684	4.6e-34	3.1972e-67	1.08e-32	8.43256e-66	- && Q9STY0.1 RecName: Full=Peroxisomal membrane protein 11B; AltName: Full=Peroxin-11B; Short=AtPEX11b && PF05648:Peroxisomal biogenesis factor 11 (PEX11)
FvH4_4g36731	10.6113	10.9509	48.6626	55.7378	90.5797	115.428	2.35166	3.23391	4.72e-34	8.2027e-55	1.11e-32	1.6772e-53	- && D1I234.1 RecName: Full=Anamorsin homolog; AltName: Full=Fe-S cluster assembly protein DRE2 homolog && PF05093:Cytokine-induced anti-apoptosis inhibitor 1, Fe-S biogenesis
FvH4_1g11390	23.807	17.5324	2.08301	1.02994	0	0	-3.65557	-11.1105	4.77e-34	4.01444e-14	1.12e-32	2.54055e-13	- && Q94CH6.1 RecName: Full=GDSL esterase/lipase EXL3; AltName: Full=Family II extracellular lipase 3; Short=Family II lipase EXL3; Flags: Precursor && PF00657:GDSL-like Lipase/Acylhydrolase
FvH4_3g00301	5.11043	6.96766	35.1195	42.0333	70.4592	73.5764	2.74916	3.55169	4.93e-34	4.37713e-57	1.16e-32	9.32654e-56	- && Q9FIK8.1 RecName: Full=Protein C2-DOMAIN ABA-RELATED 11; Contains: RecName: Full=Protein C2-DOMAIN ABA-RELATED 11, N-terminally processed && PF00168:C2 domain
FvH4_5g39520	6.0159	7.7064	32.251	34.5058	42.9722	44.8981	2.35727	2.65598	5.17e-34	4.40077e-38	1.21e-32	6.18898e-37	- && Q9LZK5.1 RecName: Full=DnaJ protein ERDJ3B; AltName: Full=Chaperone protein dnaJ 19; Short=AtDjB19; Short=AtJ19; AltName: Full=Endoplasmic reticulum dnaJ domain-containing protein 3B; Short=AtERdj3B; AltName: Full=Protein SCJ1 homolog ERDJ3B; Flags: Precursor && -
FvH4_4g23670	73.5491	99.9039	14.3052	16.0009	3.82046	3.45935	-2.44074	-4.59424	5.32e-34	7.82559e-71	1.25e-32	2.20642e-69	- && Q9C7F7.1 RecName: Full=Non-specific lipid transfer protein GPI-anchored 1; Short=AtLTPG-1; Short=Protein LTP-GPI-ANCHORED 1; Flags: Precursor && PF14368:Probable lipid transfer
FvH4_6g03052	16.946	16.5277	66.6344	71.0991	206.777	199.541	2.11711	3.57965	5.44e-34	2.34226e-97	1.27e-32	1.03312e-95	- && C6TBN2.1 RecName: Full=Probable aldo-keto reductase 1; Short=GmAKR1 && PF00248:Aldo/keto reductase family
FvH4_6g08700	255.838	248.028	859.304	1075.72	1204.14	1428.15	2.01774	2.36334	5.71e-34	8.27884e-47	1.34e-32	1.41353e-45	- && - && -
FvH4_7g30920	55.4994	48.0438	193.035	204.365	299.231	302.669	2.0169	2.51745	5.79e-34	2.6915e-48	1.35e-32	4.76309e-47	- && P35133.1 RecName: Full=Ubiquitin-conjugating enzyme E2 10; AltName: Full=E2 ubiquitin-conjugating enzyme 10; AltName: Full=Ubiquitin carrier protein 10/12; AltName: Full=Ubiquitin-conjugating enzyme E2-17 kDa 10/12; AltName: Full=Ubiquitin-protein ligase 10/12 && PF00179:Ubiquitin-conjugating enzyme
FvH4_1g25750	5.24873	5.42062	29.1658	22.717	49.0751	41.5388	2.35728	3.06424	6.12e-34	7.20989e-58	1.43e-32	1.5678e-56	- && - && PF11961:Domain of unknown function (DUF3475)|PF05003:Protein of unknown function (DUF668)
FvH4_1g23750	0.304164	0.332248	10.2977	11.4695	59.3355	47.9099	5.16973	7.37226	6.27e-34	5.39611e-79	1.46e-32	1.76008e-77	- && Q6F6Y2.1 RecName: Full=FAD-dependent urate hydroxylase; AltName: Full=Flavoprotein urate hydroxylase && PF01494:FAD binding domain
FvH4_6g20490	100.351	129.279	23.4758	24.7306	5.79725	6.25565	-2.17587	-4.27456	6.61e-34	3.48658e-89	1.54e-32	1.36012e-87	- && Q39061.1 RecName: Full=RNA-binding protein CP33, chloroplastic; AltName: Full=Protein PIGMENT DEFECTIVE 322; Flags: Precursor && PF00076:RNA recognition motif. (a.k.a. RRM, RBD, or RNP domain)
FvH4_3g20740	19.9911	20.2599	3.52019	3.19232	0.727483	0.450858	-2.50816	-5.1022	6.91e-34	1.64788e-47	1.61e-32	2.85972e-46	- && P82869.3 RecName: Full=Peptidyl-prolyl cis-trans isomerase CYP37, chloroplastic; Short=PPIase CYP37; AltName: Full=Rotamase CYP37; AltName: Full=Thylakoid lumen PPIase of 38 kDa; Short=TLP38; Short=p38; Flags: Precursor && PF00160:Cyclophilin type peptidyl-prolyl cis-trans isomerase/CLD
FvH4_5g19980	7.01886	7.84558	33.1253	45.2918	236.961	348.13	2.47545	5.27678	7.49e-34	5.61831e-145	1.74e-32	5.29736e-143	- && O23522.2 RecName: Full=Phospholipase A1-Ibeta2, chloroplastic; Flags: Precursor && PF01764:Lipase (class 3)
FvH4_2g32430	16.9833	14.975	68.2139	62.8292	111.256	99.2479	2.11223	2.69793	7.67e-34	1.0658e-48	1.78e-32	1.90933e-47	- && Q9M439.1 RecName: Full=Branched-chain-amino-acid aminotransferase 2, chloroplastic; Short=Atbcat-2; Flags: Precursor && PF01063:Amino-transferase class IV
FvH4_1g24000	1.25063	1.1697	11.816	16.0909	17.2249	28.1953	3.60512	4.20843	7.69e-34	1.38964e-37	1.78e-32	1.9356e-36	- && Q9FLF4.1 RecName: Full=U-box domain-containing protein 27; AltName: Full=Plant U-box protein 27 && PF04564:U-box domain
FvH4_2g02600	0.19166	0.285485	10.777	10.0785	6.60455	7.12679	5.51356	4.81526	9.72e-34	1.70049e-18	2.25e-32	1.3146e-17	- && O48651.1 RecName: Full=Squalene monooxygenase; AltName: Full=Squalene epoxidase; Short=SE && PF01266:FAD dependent oxidoreductase|PF08491:Squalene epoxidase
FvH4_3g34720	3.64414	2.38836	24.4842	20.8029	24.5477	26.3817	2.98829	3.05871	1.03e-33	1.41724e-29	2.39e-32	1.59681e-28	- && Q9LZD3.1 RecName: Full=Exocyst complex component EXO70A1; Short=AtExo70a1; AltName: Full=Exocyst subunit Exo70 family protein A1 && PF03081:Exo70 exocyst complex subunit
FvH4_2g10390	5599.96	5981.81	1424.9	1636.39	524.961	727.654	-1.84328	-3.23039	1.06e-33	9.30224e-70	2.44e-32	2.56076e-68	- && Q944G9.2 RecName: Full=Fructose-bisphosphate aldolase 2, chloroplastic; Short=AtFBA2; Flags: Precursor && PF00274:Fructose-bisphosphate aldolase class-I
FvH4_5g06350	693.835	831.058	196.708	188.103	62.4728	99.1905	-1.91042	-3.25948	1.07e-33	8.68283e-53	2.47e-32	1.70071e-51	- && P46280.1 RecName: Full=Elongation factor Tu, chloroplastic; Short=EF-Tu; Flags: Precursor && PF03143:Elongation factor Tu C-terminal domain|PF00009:Elongation factor Tu GTP binding domain|PF03144:Elongation factor Tu domain 2
FvH4_6g39680	0.287055	0.256549	19.5214	25.0144	67.0971	84.3344	6.43667	8.10386	1.11e-33	3.05711e-56	2.56e-32	6.41415e-55	- && - && -
FvH4_4g25940	33.8513	35.7159	118.166	126.996	126.597	149.247	1.89338	1.96544	1.12e-33	8.43937e-30	2.59e-32	9.61098e-29	- && Q9FXE3.1 RecName: Full=SufE-like protein 2, chloroplastic; AltName: Full=Protein SULFUR E 2 && PF02657:Fe-S metabolism associated domain
FvH4_1g24160	48.3675	45.8537	6.34457	8.51321	0.214555	0.564117	-2.58828	-6.97565	1.25e-33	1.54368e-42	2.87e-32	2.42257e-41	- && O49603.1 RecName: Full=Cell wall / vacuolar inhibitor of fructosidase 2; Short=AtC/VIF2; Flags: Precursor && PF04043:Plant invertase/pectin methylesterase inhibitor
FvH4_1g18300	6.39957	5.62962	0.631293	0.621847	0.117417	0.220512	-3.18656	-5.19565	1.33e-33	2.91241e-29	3.07e-32	3.25623e-28	- && O48651.1 RecName: Full=Squalene monooxygenase; AltName: Full=Squalene epoxidase; Short=SE && -
FvH4_5g10030	0.432666	0.418908	4.98887	4.76917	10.1714	10.1324	3.59506	4.55422	1.45e-33	5.27483e-54	3.33e-32	1.05993e-52	- && - && PF00498:FHA domain|PF08797:HIRAN domain|PF06087:Tyrosyl-DNA phosphodiesterase
FvH4_4g20780	206.037	205.431	52.9856	56.1433	21.479	24.1433	-1.83856	-3.19566	1.6e-33	7.98545e-77	3.67e-32	2.49294e-75	- && P29344.1 RecName: Full=30S ribosomal protein S1, chloroplastic; AltName: Full=CS1; Flags: Precursor && PF00575:S1 RNA binding domain
FvH4_6g16180	45.4119	50.9315	11.4657	10.2913	3.81626	3.79233	-2.07085	-3.68431	1.62e-33	1.46306e-71	3.72e-32	4.16033e-70	- && Q9LD95.1 RecName: Full=RNA polymerase sigma factor sigF, chloroplastic; Short=Sigma factor F; Short=Sigma-F; AltName: Full=Protein SINGLET OXYGEN-LINKED DEATH ACTIVATOR 8; AltName: Full=RNA polymerase sigma factor sig6; Short=Atsig6; Short=Sigma factor 6; Flags: Precursor && PF04542:Sigma-70 region 2|PF04539:Sigma-70 region 3|PF04545:Sigma-70, region 4
FvH4_3g40330	1.24013	0.932622	8.80222	8.63439	22.6304	20.5138	3.08458	4.29367	1.82e-33	1.92977e-66	4.17e-32	4.9715e-65	- && - && -
FvH4_3g18150	33.2526	31.1286	115.12	107.157	216.106	235.69	1.8637	2.78903	1.85e-33	1.85978e-67	4.23e-32	4.92747e-66	- && Q54XK2.1 RecName: Full=Protein transport protein Sec61 subunit alpha; AltName: Full=Secretory 61 complex subunit alpha && PF00344:SecY translocase|PF10559:Plug domain of Sec61p
FvH4_6g27680	95.5999	80.8573	19.2813	17.9897	4.83266	5.21544	-2.1671	-4.15792	1.92e-33	1.00047e-71	4.39e-32	2.85537e-70	- && Q94AQ8.1 RecName: Full=Photosynthetic NDH subunit of subcomplex B 2, chloroplastic; Short=Protein PnsB2; AltName: Full=NAD(P)H DEHYDROGENASE SUBUNIT 45; AltName: Full=NDH-DEPENDENT CYCLIC ELECTRON FLOW 2; Flags: Precursor && -
FvH4_6g00530	5501.39	5450.34	1374.2	1574.4	306.346	358.63	-1.81673	-4.0637	2.01e-33	2.4715e-144	4.59e-32	2.29318e-142	- && Q39654.1 RecName: Full=Photosystem I reaction center subunit XI, chloroplastic; Short=PSI-L; AltName: Full=PSI subunit V; Flags: Precursor && PF02605:Photosystem I reaction centre subunit XI
FvH4_3g34910	3.74058	2.73522	24.5347	20.0433	65.6338	65.0226	2.86201	4.31585	2.28e-33	4.99016e-86	5.2e-32	1.82729e-84	- && - && PF07795:Protein of unknown function (DUF1635)
FvH4_5g02430	2.34172	2.9455	21.4862	24.9116	35.7886	34.077	3.20641	3.6992	2.4e-33	2.49283e-40	5.46e-32	3.71198e-39	- && Q8L817.1 RecName: Full=Alpha carbonic anhydrase 7; Short=AtaCA7; Short=AtalphaCA7; AltName: Full=Alpha carbonate dehydratase 7; Flags: Precursor && PF00194:Eukaryotic-type carbonic anhydrase
FvH4_3g16100	135.765	139.863	36.6803	38.7878	13.505	15.6213	-1.7926	-3.2648	2.63e-33	7.28106e-85	5.98e-32	2.60875e-83	- && Q9SHI1.2 RecName: Full=Translation initiation factor IF-2, chloroplastic; Flags: Precursor && PF11987:Translation-initiation factor 2|PF00009:Elongation factor Tu GTP binding domain
FvH4_1g14860	44.6769	43.626	8.13743	8.47527	3.4924	3.7868	-2.334	-3.62423	2.71e-33	1.09993e-44	6.15e-32	1.79512e-43	- && A2WYS8.2 RecName: Full=Probable esterase PIR7A >Q0JG98.2 RecName: Full=Probable esterase PIR7A && PF12697:Alpha/beta hydrolase family
FvH4_4g32750	73.9686	83.0822	16.5332	16.2626	1.91538	1.34893	-2.18371	-5.59981	2.85e-33	4.64386e-72	6.47e-32	1.33685e-70	- && Q9SSK9.1 RecName: Full=MLP-like protein 28 && PF00407:Pathogenesis-related protein Bet v I family
FvH4_1g00380	7.98317	6.97023	39.2147	30.9136	41.9349	42.9903	2.30577	2.48415	2.93e-33	8.04544e-39	6.65e-32	1.15661e-37	- && Q5ZK33.1 RecName: Full=LETM1 and EF-hand domain-containing protein 1, mitochondrial; AltName: Full=Leucine zipper-EF-hand-containing transmembrane protein 1; Flags: Precursor && PF07766:LETM1-like protein
FvH4_2g20091	34.3241	34.5866	135.85	142.542	144.474	133.454	2.09045	1.99003	3.34e-33	1.80706e-24	7.57e-32	1.72054e-23	- && Q9FQA3.1 RecName: Full=Glutathione transferase GST 23; AltName: Full=Glutathione transferase GST 36 && PF00043:Glutathione S-transferase, C-terminal domain|PF02798:Glutathione S-transferase, N-terminal domain
FvH4_5g02370	14.9631	12.0664	63.2662	64.1068	82.4218	71.1414	2.31386	2.48518	3.35e-33	6.17997e-31	7.57e-32	7.30957e-30	- && Q9ZVJ2.1 RecName: Full=Uncharacterized protein At2g38710 && PF01871:AMMECR1
FvH4_2g08920	12.5008	11.7896	61.4249	74.4675	107.22	109.909	2.56094	3.13856	3.35e-33	9.86678e-49	7.57e-32	1.77305e-47	- && - && -
FvH4_6g31970	198.641	213.49	49.3448	54.9361	11.1413	14.7494	-1.90636	-4.01716	3.38e-33	2.45663e-94	7.64e-32	1.04212e-92	- && Q41951.2 RecName: Full=Aquaporin TIP2-1; AltName: Full=Delta-tonoplast intrinsic protein; Short=Delta-TIP; AltName: Full=Tonoplast intrinsic protein 2-1; Short=AtTIP2;1; Contains: RecName: Full=Aquaporin TIP2-1, N-terminally processed && PF00230:Major intrinsic protein
FvH4_6g24860	53.4059	56.2399	13.1677	14.4442	5.91326	5.68749	-1.91326	-3.26217	4.46e-33	1.55249e-73	1.01e-31	4.5709e-72	- && F4J2K2.1 RecName: Full=Folylpolyglutamate synthase; AltName: Full=DHFS-FPGS homolog C; AltName: Full=Folylpoly-gamma-glutamate synthetase; Short=FPGS; AltName: Full=Tetrahydrofolylpolyglutamate synthase; Short=Tetrahydrofolate synthase && -
FvH4_6g45340	186.578	210.052	50.8406	42.6946	32.5611	29.3805	-2.00842	-2.70016	4.78e-33	6.36049e-53	1.08e-31	1.25215e-51	- && Q55403.1 RecName: Full=Thylakoid membrane protein slr0575 && PF11016:Protein of unknown function (DUF2854)
FvH4_1g02570	104.785	86.9702	19.0114	13.2832	1.33908	2.26335	-2.4943	-5.77127	5.23e-33	4.08175e-82	1.18e-31	1.39794e-80	- && Q00451.1 RecName: Full=36.4 kDa proline-rich protein && PF14547:Hydrophobic seed protein
FvH4_6g39871	2.09393	1.81525	14.4988	12.6395	29.6452	31.5444	2.87304	3.94807	5.85e-33	6.46926e-64	1.32e-31	1.58425e-62	- && F8WKW1.1 RecName: Full=7-deoxyloganetin glucosyltransferase; AltName: Full=Genipin glucosyltransferase; AltName: Full=UDP-glucose glucosyltransferase 2; Short=GjUGT2; AltName: Full=UDP-glycosyltransferase 85A24 && PF00201:UDP-glucoronosyl and UDP-glucosyl transferase
FvH4_4g27520	0.331333	1.62866	51.3566	67.6431	362.56	556.712	5.95887	8.8351	7.66e-33	1.36938e-23	1.72e-31	1.26553e-22	- && Q9LUA3.1 RecName: Full=Protein NIM1-INTERACTING 2; Short=Protein NIMIN-2 && -
FvH4_1g19620	17.8201	16.4722	68.0313	69.0296	87.8184	86.5417	2.07536	2.32439	8.67e-33	2.80175e-35	1.95e-31	3.66778e-34	- && Q8S8F9.1 RecName: Full=Nicotinamidase 1; Short=AtNIC1; AltName: Full=Nicotine deamidase 1 && PF00857:Isochorismatase family
FvH4_3g03970	6.7714	6.59697	40.8394	42.1608	33.4566	42.9991	2.71076	2.49341	9.66e-33	9.87205e-19	2.17e-31	7.70219e-18	- && - && -
FvH4_7g25370	0.192648	0.196771	9.52812	8.05084	20.157	17.3338	5.57156	6.56689	9.67e-33	4.71406e-46	2.17e-31	7.88124e-45	- && - && -
FvH4_5g22100	28.6499	27.9489	104.098	95.5526	111.108	131.402	1.89462	2.07725	9.85e-33	4.71018e-32	2.2e-31	5.70736e-31	- && Q39204.2 RecName: Full=Transcription factor MYC2; Short=AtMYC2; AltName: Full=Basic helix-loop-helix protein 6; Short=AtbHLH6; Short=bHLH 6; AltName: Full=Protein JASMONATE INSENSITIVE 1; AltName: Full=R-homologous Arabidopsis protein 1; Short=RAP-1; AltName: Full=Transcription factor EN 38; AltName: Full=Z-box binding factor 1 protein; AltName: Full=bHLH transcription factor bHLH006; AltNam…
FvH4_5g01950	41.0855	35.4243	8.78791	8.79382	2.68225	3.50816	-2.0454	-3.65305	1.02e-32	4.79769e-63	2.29e-31	1.15189e-61	- && - && PF00575:S1 RNA binding domain
FvH4_2g03522	2.16946	2.2825	22.6288	15.2416	19.1509	18.1095	3.1634	3.04283	1.05e-32	1.93541e-28	2.34e-31	2.11118e-27	- && Q9C7Z9.2 RecName: Full=Serine carboxypeptidase-like 18; Flags: Precursor && PF00450:Serine carboxypeptidase
FvH4_5g01290	4.54104	3.42032	20.8097	19.4355	63.5041	62.7327	2.41542	3.9665	1.13e-32	2.82784e-90	2.53e-31	1.13352e-88	- && P93733.4 RecName: Full=Phospholipase D beta 1; Short=AtPLDbeta1; Short=PLD beta 1; Short=PLDbeta && PF00168:C2 domain|PF00614:Phospholipase D Active site motif|PF13091:PLD-like domain|PF12357:Phospholipase D C terminal
FvH4_3g34080	0.418959	0.499245	22.8796	21.5373	23.4911	26.4702	5.66655	5.7386	1.14e-32	4.901e-29	2.53e-31	5.43262e-28	- && - && -
FvH4_3g41620	3390.27	4400.58	723.168	914.346	143.972	226.246	-2.17366	-4.4172	1.16e-32	1.7114e-92	2.59e-31	7.09195e-91	- && Q9S7N7.1 RecName: Full=Photosystem I reaction center subunit V, chloroplastic; AltName: Full=PSI-G; Flags: Precursor && PF01241:Photosystem I psaG / psaK
FvH4_3g41270	2.35843	2.36854	14.7738	16.6962	20.023	26.8828	2.81125	3.28833	1.25e-32	3.48998e-35	2.78e-31	4.5534e-34	- && Q8VYR0.1 RecName: Full=Calcium uniporter protein 5, mitochondrial; Flags: Precursor && PF04678:Mitochondrial calcium uniporter
FvH4_5g20080	33.987	36.1073	7.65025	7.20737	3.74613	4.6999	-2.16216	-3.07793	1.26e-32	3.76411e-41	2.81e-31	5.72583e-40	- && Q6F6Y2.1 RecName: Full=FAD-dependent urate hydroxylase; AltName: Full=Flavoprotein urate hydroxylase && PF01494:FAD binding domain
FvH4_6g06950	31.9633	31.0458	7.2913	6.68695	1.56145	1.46069	-2.09639	-4.40252	1.31e-32	4.60328e-72	2.91e-31	1.3268e-70	- && Q8RXN0.1 RecName: Full=ABC transporter G family member 11; Short=ABC transporter ABCG.11; Short=AtABCG11; AltName: Full=Protein CUTICULAR DEFECT AND ORGAN FUSION 1; AltName: Full=Protein DESPERADO; AltName: Full=Protein PERMEABLE LEAVES 1; AltName: Full=White-brown complex homolog protein 11; Short=AtWBC11 && PF00005:ABC transporter|PF01061:ABC-2 type transporter
FvH4_3g21940	620.381	627.093	182.623	176.029	45.4642	67.6571	-1.72233	-3.48537	1.44e-32	1.53553e-70	3.19e-31	4.30854e-69	- && O23787.1 RecName: Full=Thiamine thiazole synthase, chloroplastic; AltName: Full=Thiazole biosynthetic enzyme; Flags: Precursor && PF01946:Thi4 family
FvH4_7g28911	95.2553	84.2251	19.5612	20.0032	3.78804	3.83288	-2.10533	-4.58015	1.56e-32	5.71699e-76	3.46e-31	1.74728e-74	- && - && -
FvH4_1g03600	21.3422	23.7633	81.7097	98.7225	118.227	123.011	2.07625	2.39699	1.67e-32	3.91736e-44	3.69e-31	6.31359e-43	- && Q94A82.1 RecName: Full=Nudix hydrolase 19, chloroplastic; Short=AtNUDT19; AltName: Full=NADH pyrophosphatase NUDT19; Flags: Precursor && PF00293:NUDIX domain|PF09297:NADH pyrophosphatase zinc ribbon domain|PF09296:NADH pyrophosphatase-like rudimentary NUDIX domain
FvH4_7g04090	24.7888	22.2055	3.81741	3.36462	1.00311	1.01729	-2.6339	-4.56226	1.75e-32	4.1085e-41	3.87e-31	6.23341e-40	- && Q9FL41.1 RecName: Full=WAT1-related protein At5g07050 && PF00892:EamA-like transporter family
FvH4_5g22200	25.2333	31.0847	125.952	169.835	212.438	303.712	2.46861	3.17369	1.83e-32	9.44011e-47	4.04e-31	1.60592e-45	- && - && -
FvH4_6g09960	23.0533	29.7891	1.33343	2.20677	0.508738	0	-3.82375	-6.68305	1.85e-32	3.68462e-08	4.08e-31	1.57452e-07	- && Q43019.1 RecName: Full=Non-specific lipid-transfer protein 3; Short=LTP 3; Flags: Precursor && PF00234:Protease inhibitor/seed storage/LTP family
FvH4_7g04430	421.28	431.392	88.9361	111.757	22.7279	24.7442	-2.01052	-4.18976	1.91e-32	4.41685e-121	4.22e-31	2.88135e-119	- && P80883.1 RecName: Full=Cytochrome b6-f complex subunit 7; AltName: Full=Cytochrome b6-f complex subunit PetM; AltName: Full=Cytochrome b6-f complex subunit VII && PF08041:PetM family of cytochrome b6f complex subunit 7
FvH4_3g44400	16.3781	16.8281	1.60722	1.37854	0	0.146653	-3.3994	-7.92967	1.93e-32	9.54217e-14	4.25e-31	5.92449e-13	- && Q9FI78.1 RecName: Full=Shikimate O-hydroxycinnamoyltransferase; AltName: Full=Hydroxycinnamoyl transferase; AltName: Full=Hydroxycinnamoyl-Coenzyme A shikimate/quinate hydroxycinnamoyltransferase && PF02458:Transferase family
FvH4_3g08970	49.5049	51.7806	13.2543	11.6083	5.53215	4.69553	-1.95052	-3.32823	2e-32	8.08411e-68	4.39e-31	2.16652e-66	- && Q9ST69.1 RecName: Full=30S ribosomal protein S5, chloroplastic; Flags: Precursor && PF00333:Ribosomal protein S5, N-terminal domain|PF03719:Ribosomal protein S5, C-terminal domain
FvH4_4g02260	26.3816	34.5666	3.86575	4.07936	1.32472	1.02133	-2.86372	-4.7141	2.2e-32	1.93897e-37	4.83e-31	2.6895e-36	- && O24542.1 RecName: Full=Auxin-induced protein 22D; AltName: Full=Indole-3-acetic acid-induced protein ARG13 && PF02309:AUX/IAA family
FvH4_6g50590	58.9154	62.1629	14.1955	13.9788	2.79138	2.2467	-2.02747	-4.60407	2.29e-32	7.01525e-79	5.03e-31	2.28182e-77	- && O49939.1 RecName: Full=Peptidyl-prolyl cis-trans isomerase, chloroplastic; AltName: Full=40 kDa thylakoid lumen PPIase; AltName: Full=40 kDa thylakoid lumen rotamase; Flags: Precursor && PF00160:Cyclophilin type peptidyl-prolyl cis-trans isomerase/CLD
FvH4_2g27450	1.40168	2.29664	26.6847	30.6254	40.6606	51.8133	4.01986	4.61253	2.58e-32	6.05715e-38	5.67e-31	8.47237e-37	- && Q9LT17.1 RecName: Full=E3 ubiquitin ligase BIG BROTHER-related; Short=AtBBR; AltName: Full=RING-type E3 ubiquitin transferase BIG BROTHER-related && PF13639:Ring finger domain
FvH4_6g19450	0.244308	0.109172	10.5188	9.63525	30.8214	33.1022	5.93482	7.50339	2.8e-32	4.38525e-55	6.14e-31	9.006e-54	- && Q9LPV9.1 RecName: Full=WD repeat-containing protein LWD1; AltName: Full=Protein ANTHOCYANIN 11-A; Short=AtAN11-A; AltName: Full=Protein LIGHT-REGULATED WD1; AltName: Full=WD repeat-containing protein AN11-A && -
FvH4_6g07930	1.30059	1.31735	12.4822	12.465	64.315	60.1455	3.32826	5.54903	2.87e-32	3.25518e-114	6.29e-31	1.87185e-112	- && C7G304.1 RecName: Full=Galactinol synthase 2; Short=GolS-2; Short=SlGolS2 && PF01501:Glycosyl transferase family 8
FvH4_1g13000	54.8961	55.5877	12.8974	11.4048	4.59533	7.76716	-2.10879	-3.1872	2.92e-32	1.5462e-37	6.39e-31	2.14853e-36	- && Q9FFZ1.1 RecName: Full=Pheophytinase, chloroplastic; AltName: Full=Pheophytin pheophorbide hydrolase; AltName: Full=Protein CO-REGULATED WITH NYE1; Flags: Precursor && PF12697:Alpha/beta hydrolase family
FvH4_5g29070	41.223	40.0795	8.57915	5.93791	1.59567	1.31856	-2.41001	-4.81953	3.26e-32	3.59087e-79	7.13e-31	1.1762e-77	- && Q40588.1 RecName: Full=L-ascorbate oxidase; Short=ASO; Short=Ascorbase; Flags: Precursor && PF07732:Multicopper oxidase|PF07731:Multicopper oxidase|PF00394:Multicopper oxidase
FvH4_7g26540	11.4396	11.8091	45.9985	45.7341	136.932	150.237	2.05621	3.60462	3.44e-32	3.30748e-95	7.51e-31	1.4238e-93	- && Q38946.1 RecName: Full=Glutamate dehydrogenase 2; Short=GDH 2 && PF02812:Glu/Leu/Phe/Val dehydrogenase, dimerisation domain|PF00208:Glutamate/Leucine/Phenylalanine/Valine dehydrogenase
FvH4_3g43310	1.05456	0.785402	9.979	10.4517	32.1163	30.042	3.55465	5.06236	3.81e-32	1.42236e-73	8.3e-31	4.19309e-72	- && - && -
FvH4_1g07950	35.9003	33.3767	6.92706	7.68313	0.782113	0.629499	-2.16908	-5.63239	3.82e-32	4.28157e-70	8.31e-31	1.1899e-68	- && Q38932.2 RecName: Full=Lycopene epsilon cyclase, chloroplastic; AltName: Full=Protein LUTEIN DEFICIENT 2; Flags: Precursor && PF05834:Lycopene cyclase protein
FvH4_2g31630	1.81259	1.89866	11.7396	12.5916	42.9956	49.5257	2.78847	4.61719	3.87e-32	1.07431e-98	8.42e-31	4.82074e-97	- && Q01888.1 RecName: Full=Graves disease carrier protein; Short=GDC; AltName: Full=Mitochondrial solute carrier protein homolog; AltName: Full=Solute carrier family 25 member 16 && PF00153:Mitochondrial carrier protein
FvH4_3g07920	1.23193	0.935857	11.9139	12.6841	68.0493	71.1457	3.58566	5.98924	4.11e-32	2.71751e-118	8.94e-31	1.67429e-116	- && Q9S7Y1.1 RecName: Full=Transcription factor bHLH30; AltName: Full=Basic helix-loop-helix protein 30; Short=AtbHLH30; Short=bHLH 30; AltName: Full=Transcription factor EN 53; AltName: Full=bHLH transcription factor bHLH030 && PF00010:Helix-loop-helix DNA-binding domain
FvH4_6g03070	8.19231	7.14595	36.7267	36.317	47.944	51.1774	2.32875	2.67075	4.24e-32	1.46656e-35	9.21e-31	1.93511e-34	- && C6TBN2.1 RecName: Full=Probable aldo-keto reductase 1; Short=GmAKR1 && PF00248:Aldo/keto reductase family
FvH4_2g40990	23.3282	25.8061	91.2378	102.112	135.918	163.14	2.05232	2.58344	4.4e-32	5.72578e-43	9.55e-31	9.04666e-42	- && Q93ZE8.1 RecName: Full=Stromal cell-derived factor 2-like protein; Short=AtSDF2; Short=SDF2-like protein; Flags: Precursor && PF02815:MIR domain
FvH4_6g38910	8.52	9.0613	37.0721	45.0285	55.7337	56.073	2.29941	2.64665	4.82e-32	4.62289e-41	1.04e-30	7.00927e-40	- && Q9SS37.1 RecName: Full=Reticulon-like protein B8; Short=AtRTNLB8 && PF02453:Reticulon
FvH4_1g05520	1.78534	2.01822	10.4239	9.10892	27.3765	21.8549	2.43534	3.67149	4.98e-32	1.34667e-67	1.08e-30	3.60076e-66	- && C6L7U1.2 RecName: Full=Putative E3 ubiquitin-protein ligase LIN-1; AltName: Full=Protein cerberus && PF04564:U-box domain
FvH4_4g32480	17.7992	28.6941	119.725	148.711	90.4048	142.054	2.60497	2.30004	5.05e-32	6.1597e-19	1.09e-30	4.85131e-18	- && Q9M9Q6.1 RecName: Full=Serine carboxypeptidase-like 50; Flags: Precursor && PF00450:Serine carboxypeptidase
FvH4_2g19790	14.3445	13.6925	2.41105	1.93014	0.637782	0.555332	-2.61529	-4.5728	5.76e-32	1.75156e-42	1.25e-30	2.74509e-41	- && Q8GZM7.1 RecName: Full=Transcription factor PIF1; AltName: Full=Basic helix-loop-helix protein 15; Short=AtbHLH15; Short=bHLH 15; AltName: Full=Protein PHY-INTERACTING FACTOR 1; AltName: Full=Protein PHYTOCHROME INTERACTING FACTOR 3-LIKE 5; AltName: Full=Transcription factor EN 101; AltName: Full=bHLH transcription factor bHLH015 && -
FvH4_3g00530	144.63	129.491	29.083	29.0259	7.4401	9.5813	-2.16177	-4.0365	7.4e-32	4.62731e-57	1.6e-30	9.85059e-56	- && - && PF05421:Protein of unknown function (DUF751)
FvH4_7g13820	37.8284	36.0702	9.20729	8.16166	3.11484	3.56935	-2.01311	-3.49066	7.53e-32	1.251e-62	1.62e-30	2.979e-61	- && Q9LD43.1 RecName: Full=Acetyl-coenzyme A carboxylase carboxyl transferase subunit alpha, chloroplastic; Short=ACCase subunit alpha; Short=Acetyl-CoA carboxylase carboxyltransferase subunit alpha; Flags: Precursor && PF03255:Acetyl co-enzyme A carboxylase carboxyltransferase alpha subunit
FvH4_2g37560	1.06545	1.27597	9.76751	10.4709	14.4122	20.91	3.18501	3.89043	7.92e-32	5.12965e-38	1.71e-30	7.18799e-37	- && - && -
FvH4_2g13513	0.264859	0.42608	16.6084	15.9173	22.9257	16.5249	5.61805	5.80101	9.56e-32	7.78481e-29	2.06e-30	8.57212e-28	- && Q39962.1 RecName: Full=Citrate-binding protein; Flags: Precursor && PF08787:Alginate lyase
FvH4_2g34060	0.322734	0.24406	7.21358	7.56949	8.78687	10.3423	4.78894	5.06137	9.92e-32	1.95042e-30	2.13e-30	2.27914e-29	- && Q9SND9.1 RecName: Full=Uncharacterized acetyltransferase At3g50280 && PF02458:Transferase family
FvH4_6g12370	366.783	348.923	85.866	101.347	19.0341	19.6203	-1.85832	-4.23296	1.03e-31	1.64157e-144	2.21e-30	1.52922e-142	- && P46275.2 RecName: Full=Fructose-1,6-bisphosphatase, chloroplastic; Short=FBPase; AltName: Full=D-fructose-1,6-bisphosphate 1-phosphohydrolase; Flags: Precursor && PF00316:Fructose-1-6-bisphosphatase
FvH4_2g24940	273.44	286.483	47.8251	63.5835	13.2341	22.4951	-2.25287	-3.99993	1.04e-31	3.2197e-58	2.23e-30	7.05397e-57	- && O82255.1 RecName: Full=Glutaredoxin-C13; Short=AtGrxC13; AltName: Full=Protein ROXY 9 && PF00462:Glutaredoxin
FvH4_7g23000	43.1374	58.3045	8.68619	8.35644	2.59491	4.72337	-2.49769	-3.82388	1.05e-31	1.31146e-38	2.25e-30	1.87377e-37	- && O22160.2 RecName: Full=Thylakoid lumenal 15 kDa protein 1, chloroplastic; AltName: Full=p15; Flags: Precursor && PF00805:Pentapeptide repeats (8 copies)
FvH4_4g31270	3.36429	3.13958	15.1668	14.6994	73.3427	70.2393	2.27572	4.44303	1.31e-31	1.6312e-134	2.82e-30	1.31906e-132	- && Q8L7F9.1 RecName: Full=Beta-1,3-galactosyltransferase GALT1; AltName: Full=Beta-1,3-galactosyltransferase 15; AltName: Full=Galactosyltransferase 1 && -
FvH4_5g03670	28.8733	32.487	5.92439	5.78778	1.02205	1.25636	-2.31342	-4.77883	1.43e-31	1.45716e-53	3.06e-30	2.90545e-52	- && Q94AX5.2 RecName: Full=GDT1-like protein 1, chloroplastic; Flags: Precursor && PF01169:Uncharacterized protein family UPF0016
FvH4_5g09021	0.32413	0.231747	22.6152	23.0315	255.459	241.394	6.44747	9.79465	1.46e-31	7.00657e-81	3.12e-30	2.34786e-79	- && - && -
FvH4_2g33580	0.144222	0.257789	6.96319	7.3715	20.0479	21.6886	5.21549	6.6582	1.52e-31	1.23886e-55	3.24e-30	2.57375e-54	- && Q0WTF4.1 RecName: Full=Cytochrome P450 81F3 && PF00067:Cytochrome P450
FvH4_4g07850	1.94572	2.24417	10.7403	12.1534	19.1427	21.8818	2.52495	3.2683	1.55e-31	1.14033e-48	3.31e-30	2.03971e-47	- && Q38953.2 RecName: Full=Probable pre-mRNA-splicing factor ATP-dependent RNA helicase DEAH5; AltName: Full=DEAH RNA helicase homolog PRP22 && -
FvH4_5g26750	440.29	415.639	107.751	122.532	16.9892	21.1788	-1.81778	-4.51097	1.57e-31	2.00705e-137	3.35e-30	1.68137e-135	- && Q9M812.1 RecName: Full=Protein CURVATURE THYLAKOID 1C, chloroplastic; Flags: Precursor && PF14159:CAAD domains of cyanobacterial aminoacyl-tRNA synthetase
FvH4_6g39350	1.33341	1.32171	11.1342	11.1846	7.34904	6.79715	3.14767	2.39199	1.59e-31	3.29332e-11	3.38e-30	1.76846e-10	- && Q66PF3.1 RecName: Full=Putative UDP-glucose flavonoid 3-O-glucosyltransferase 3; Short=FaGT3; AltName: Full=Flavonol 3-O-glucosyltransferase 3 && PF00201:UDP-glucoronosyl and UDP-glucosyl transferase
FvH4_5g00680	3.50568	3.05066	23.0584	31.7165	77.5103	89.2526	3.14099	4.64882	1.65e-31	2.86135e-85	3.51e-30	1.03475e-83	- && - && PF07279:Protein of unknown function (DUF1442)
FvH4_4g07810	15.003	14.9579	59.9143	49.8833	176.2	177.983	1.94947	3.54138	1.74e-31	6.76043e-113	3.7e-30	3.81219e-111	- && Q03194.1 RecName: Full=Plasma membrane ATPase 4; AltName: Full=Proton pump 4 && PF00690:Cation transporter/ATPase, N-terminus|PF00122:E1-E2 ATPase|PF00702:haloacid dehalogenase-like hydrolase
FvH4_7g32030	105.498	114.763	27.8927	29.0558	7.98987	8.61411	-1.87536	-3.75245	1.74e-31	1.41483e-84	3.71e-30	5.02287e-83	- && P49599.2 RecName: Full=Protein phosphatase 2C 57; Short=AtPP2C57; AltName: Full=Protein phosphatase 2C PPH1; Short=PP2C PPH1 && PF00481:Protein phosphatase 2C
FvH4_6g22400	84.9834	79.2998	270.396	258.536	1480.71	1622.98	1.76296	4.2178	1.86e-31	4.34044e-161	3.94e-30	5.07962e-159	- && Q8GZC3.1 RecName: Full=Delta(12)-fatty-acid desaturase FAD2 && PF00487:Fatty acid desaturase
FvH4_7g00900	167.021	161.158	43.8875	41.7433	11.9711	14.2087	-1.86226	-3.67207	2.08e-31	1.20018e-77	4.41e-30	3.80803e-76	- && P82658.2 RecName: Full=Thylakoid lumenal 19 kDa protein, chloroplastic; AltName: Full=P19; Flags: Precursor && PF01789:PsbP
FvH4_3g36150	0.115581	0.165277	8.1256	6.43539	18.1459	24.0984	5.76051	7.19885	2.37e-31	4.07478e-51	5.02e-30	7.71524e-50	- && P52409.1 RecName: Full=Glucan endo-1,3-beta-glucosidase; AltName: Full=(1->3)-beta-glucan endohydrolase; Short=(1->3)-beta-glucanase; AltName: Full=Beta-1,3-endoglucanase; Flags: Precursor && PF00332:Glycosyl hydrolases family 17|PF07983:X8 domain
FvH4_1g29930	0.948105	1.27102	11.2258	13.1187	18.0662	20.3574	3.52666	4.08706	2.79e-31	2.30212e-38	5.89e-30	3.27114e-37	- && Q5PNY6.1 RecName: Full=U-box domain-containing protein 21; AltName: Full=Plant U-box protein 21 && PF04564:U-box domain
FvH4_7g13980	17.237	21.0218	3.36876	3.29077	0.572863	0.39448	-2.44653	-5.31637	2.87e-31	2.67835e-49	6.07e-30	4.89224e-48	- && Q8L7L5.1 RecName: Full=AT-hook motif nuclear-localized protein 11 && -
FvH4_4g33680	0.99478	1.38693	15.2873	14.2426	33.6757	34.5681	3.70156	4.81203	2.89e-31	3.23431e-55	6.09e-30	6.66582e-54	- && Q9ZU95.1 RecName: Full=Nudix hydrolase 17, mitochondrial; Short=AtNUDT17; Flags: Precursor && PF00293:NUDIX domain
FvH4_4g22030	0.273082	0.24406	7.21358	7.15262	9.91785	11.3227	4.87529	5.34088	2.91e-31	6.41576e-34	6.14e-30	8.15593e-33	- && F4KA50.2 RecName: Full=LEAF RUST 10 DISEASE-RESISTANCE LOCUS RECEPTOR-LIKE PROTEIN KINASE-like 2.2; AltName: Full=Probable receptor-like serine/threonine-protein kinase LRK10L-2.2; Flags: Precursor && PF00069:Protein kinase domain
FvH4_4g34890	80.9645	92.202	17.0715	19.8227	1.03843	1.80019	-2.15448	-5.9699	3.3e-31	1.51037e-74	6.96e-30	4.52122e-73	- && Q93VR4.1 RecName: Full=MLP-like protein 423 && PF00407:Pathogenesis-related protein Bet v I family
FvH4_1g00343	196.949	194.679	41.5989	51.4114	11.1457	11.6964	-1.99758	-4.12247	3.71e-31	1.35828e-99	7.81e-30	6.19042e-98	- && Q9SLN8.1 RecName: Full=2-alkenal reductase (NADP(+)-dependent); AltName: Full=Alkenal double bound reductase; AltName: Full=Allylic alcohol dehydrogenase 1; Short=allyl-ADH1; AltName: Full=Flavin-free double bond reductase; Short=NtDBR; AltName: Full=Pulegone reductase; Short=NtRed-1 && PF00107:Zinc-binding dehydrogenase|PF16884:N-terminal domain of oxidoreductase
FvH4_4g31650	298.358	263.01	67.1969	71.0714	18.0688	19.1626	-1.94524	-3.93738	3.99e-31	1.41225e-81	8.39e-30	4.78746e-80	- && - && PF03703:Bacterial PH domain
FvH4_3g39470	4.74047	6.22532	32.6822	39.1168	39.3274	41.3541	2.78453	2.85506	4.1e-31	1.40566e-27	8.62e-30	1.48802e-26	- && A2RVP7.1 RecName: Full=Mitochondrial import inner membrane translocase subunit TIM22-1; AltName: Full=Protein MATERNAL EFFECT EMBRYO ARREST 67; Flags: Precursor && PF02466:Tim17/Tim22/Tim23/Pmp24 family
FvH4_2g18050	95.4611	85.053	21.4581	18.0176	7.14435	5.80956	-2.11718	-3.81946	4.2e-31	2.24453e-63	8.81e-30	5.43376e-62	- && F4K1R2.1 RecName: Full=Adenylylsulfatase HINT3; AltName: Full=Histidine triad nucleotide-binding protein 3 && PF01230:HIT domain
FvH4_2g19800	12.7006	14.4888	54.4582	49.6487	37.1404	37.9993	2.0124	1.44433	4.34e-31	1.42222e-13	9.11e-30	8.74627e-13	- && Q05046.1 RecName: Full=Chaperonin CPN60-2, mitochondrial; AltName: Full=HSP60-2; Flags: Precursor && PF00118:TCP-1/cpn60 chaperonin family
FvH4_6g44420	284.276	334.516	76.8317	83.5209	26.7452	31.304	-1.87195	-3.43659	4.57e-31	2.44088e-81	9.58e-30	8.22658e-80	- && Q7XAB8.1 RecName: Full=Protein THYLAKOID FORMATION1, chloroplastic; Flags: Precursor && PF11264:Thylakoid formation protein
FvH4_5g11660	126.211	130.256	27.7515	32.306	8.62563	12.0977	-2.01805	-3.65597	4.69e-31	1.82668e-60	9.83e-30	4.12624e-59	- && Q8VY91.1 RecName: Full=30S ribosomal protein S6 alpha, chloroplastic; Flags: Precursor && PF01250:Ribosomal protein S6
FvH4_6g03680	104.23	80.9286	20.1108	17.0102	3.18657	3.36627	-2.24252	-4.84402	4.91e-31	1.22048e-80	1.03e-29	4.07802e-79	- && Q93PP8.3 RecName: Full=Rubredoxin-2; Short=Rd-2 && PF00301:Rubredoxin
FvH4_3g02060	1324.32	955.434	242.338	263.265	44.0962	61.1961	-2.0967	-4.45965	5.1e-31	5.00005e-100	1.07e-29	2.30586e-98	- && P29790.1 RecName: Full=ATP synthase gamma chain, chloroplastic; AltName: Full=F-ATPase gamma subunit; Flags: Precursor && PF00231:ATP synthase
FvH4_6g01350	23.7813	27.9359	5.84783	5.07153	1.59524	1.14389	-2.16802	-4.25432	5.38e-31	1.18e-63	1.12e-29	2.86859e-62	- && - && PF02037:SAP domain
FvH4_6g38750	0.119093	0.0709577	23.2452	20.84	70.045	59.9602	7.95307	9.41585	5.83e-31	1.58968e-43	1.22e-29	2.53576e-42	- && Q9SK55.1 RecName: Full=Transcription factor JUNGBRUNNEN 1; AltName: Full=NAC domain-containing protein 42; Short=ANAC042 && PF02365:No apical meristem (NAM) protein
FvH4_2g20300	4.25326	3.68331	19.5084	15.8612	117.533	104.039	2.23235	4.78173	6.03e-31	1.31024e-163	1.26e-29	1.56483e-161	- && Q949G3.1 RecName: Full=Pleiotropic drug resistance protein 1; AltName: Full=NpPDR1 [Nicotiana plumbaginifolia] && PF01061:ABC-2 type transporter|PF00005:ABC transporter|PF14510:ABC-transporter extracellular N-terminal|PF08370:Plant PDR ABC transporter associated
FvH4_6g11540	5106.07	5287.59	1423.13	1583.79	230.889	351.737	-1.71305	-4.17866	6.51e-31	1.05526e-98	1.35e-29	4.7444e-97	- && Q9XF88.1 RecName: Full=Chlorophyll a-b binding protein CP29.2, chloroplastic; AltName: Full=LHCB4.2; AltName: Full=LHCII protein 4.2; Flags: Precursor && PF00504:Chlorophyll A-B binding protein
FvH4_7g33550	374.665	392.705	106.429	111.989	33.2118	38.9463	-1.73665	-3.43339	7.41e-31	8.07696e-89	1.54e-29	3.12466e-87	- && - && -
FvH4_2g31960	2.9476	2.98977	15.847	19.1657	30.9476	36.6736	2.63625	3.48729	8.58e-31	6.68199e-52	1.78e-29	1.28291e-50	- && F4ITL6.1 RecName: Full=Protein REVERSION-TO-ETHYLENE SENSITIVITY1 && PF05608:Protein of unknown function (DUF778)
FvH4_7g27100	0.0546271	0.0976433	11.9651	12.649	38.1433	38.235	7.39207	8.92739	8.62e-31	9.51917e-46	1.79e-29	1.58013e-44	- && Q07423.1 RecName: Full=Hexose carrier protein HEX6 && PF00083:Sugar (and other) transporter
FvH4_7g14430	129.231	141.166	36.1232	36.8506	34.5593	44.7374	-1.81353	-1.79214	9.14e-31	1.11512e-21	1.9e-29	9.70113e-21	- && Q08733.1 RecName: Full=Aquaporin PIP1-3; Short=AtPIP1;3; AltName: Full=Plasma membrane intrinsic protein 1c; Short=PIP1c; AltName: Full=Transmembrane protein B; Short=TMP-B && PF00230:Major intrinsic protein
FvH4_2g33770	90.9061	114.203	15.9621	22.2329	25.3788	37.2517	-2.34834	-1.73399	9.24e-31	3.44455e-15	1.91e-29	2.29989e-14	- && Q8GXG1.2 RecName: Full=Probable isoaspartyl peptidase/L-asparaginase 2; AltName: Full=L-asparagine amidohydrolase 2; Contains: RecName: Full=Isoaspartyl peptidase/L-asparaginase 2 subunit alpha; Contains: RecName: Full=Isoaspartyl peptidase/L-asparaginase 2 subunit beta; Flags: Precursor && PF01112:Asparaginase
FvH4_4g36890	104.954	132.502	20.8345	27.4022	9.96006	9.69275	-2.22291	-3.61629	9.5e-31	1.08779e-74	1.97e-29	3.26463e-73	- && O82660.1 RecName: Full=Photosystem II stability/assembly factor HCF136, chloroplastic; Flags: Precursor && PF14870:Photosynthesis system II assembly factor YCF48
FvH4_1g27200	78.1684	83.08	6.90734	13.4658	0.781041	2.24023	-2.90746	-5.76852	1.08e-30	1.32835e-19	2.23e-29	1.07454e-18	- && P80883.1 RecName: Full=Cytochrome b6-f complex subunit 7; AltName: Full=Cytochrome b6-f complex subunit PetM; AltName: Full=Cytochrome b6-f complex subunit VII && PF08041:PetM family of cytochrome b6f complex subunit 7
FvH4_7g00640	4.41909	4.68997	26.4998	21.4138	23.8012	23.7956	2.4703	2.36319	1.18e-30	6.91341e-24	2.44e-29	6.45058e-23	- && Q9FI39.1 RecName: Full=Cytochrome P450 705A5; AltName: Full=Thalian-diol desaturase; Short=AtTHAD && PF00067:Cytochrome P450
FvH4_1g04950	199.123	207.23	54.5081	48.3709	27.8493	31.6341	-1.90591	-2.79517	1.21e-30	2.31383e-49	2.5e-29	4.22973e-48	- && - && -
FvH4_7g27080	9.35988	10.942	39.0334	44.8216	140.854	152.175	2.12194	3.82889	1.31e-30	1.09307e-104	2.69e-29	5.31452e-103	- && Q3E875.2 RecName: Full=Uncharacterized Rho GTPase-activating protein At5g61530 && PF00620:RhoGAP domain
FvH4_2g11020	3.66215	2.86843	17.2621	15.1281	34.7035	36.911	2.3878	3.43439	1.54e-30	1.74861e-62	3.17e-29	4.15545e-61	- && P49295.1 RecName: Full=Glutamyl-tRNA reductase 2, chloroplastic; Short=GluTR; Flags: Precursor && PF00745:Glutamyl-tRNAGlu reductase, dimerisation domain|PF05201:Glutamyl-tRNAGlu reductase, N-terminal domain|PF01488:Shikimate / quinate 5-dehydrogenase
FvH4_2g40090	100.194	80.5812	22.4847	18.3207	5.88637	3.5522	-2.07164	-4.27767	1.84e-30	1.47471e-76	3.79e-29	4.57317e-75	- && Q9C9Q4.1 RecName: Full=J domain-containing protein required for chloroplast accumulation response 1 && -
FvH4_6g31770	245.158	277.751	70.5192	62.5994	15.8984	21.6131	-1.89798	-3.82603	1.87e-30	1.89335e-77	3.84e-29	5.98293e-76	- && P16180.1 RecName: Full=30S ribosomal protein S17, chloroplastic; AltName: Full=CS17; Flags: Precursor && PF00366:Ribosomal protein S17
FvH4_2g38300	39.3264	30.1794	132.528	128.105	152.306	183.422	1.98305	2.25003	1.94e-30	1.2902e-32	3.99e-29	1.58729e-31	- && P35016.1 RecName: Full=Endoplasmin homolog; AltName: Full=Glucose-regulated protein 94 homolog; Short=GRP-94 homolog; Flags: Precursor && PF00183:Hsp90 protein|PF02518:Histidine kinase-, DNA gyrase B-, and HSP90-like ATPase
FvH4_1g02500	33.9799	29.1855	5.72444	6.24019	2.07808	2.66835	-2.32394	-3.7612	1.97e-30	5.02987e-43	4.05e-29	7.96334e-42	- && Q93ZH9.1 RecName: Full=Heptahelical transmembrane protein 1; AltName: Full=PAQR family protein HHP1 && PF03006:Haemolysin-III related
FvH4_2g39790	49.9537	34.8681	7.33697	5.33076	2.88239	2.05702	-2.66748	-4.11856	2.02e-30	5.10679e-48	4.14e-29	8.96247e-47	- && Q0RJ34.1 RecName: Full=Putative S-adenosyl-L-methionine-dependent methyltransferase FRAAL3836 && PF04072:Leucine carboxyl methyltransferase
FvH4_3g07360	5.23158	6.40556	28.4622	27.3716	36.8961	50.2518	2.33691	2.88164	2.02e-30	2.29912e-34	4.14e-29	2.95661e-33	- && Q9LP56.1 RecName: Full=Probable WRKY transcription factor 65; AltName: Full=WRKY DNA-binding protein 65 && PF03106:WRKY DNA -binding domain
FvH4_2g27620	112.009	120.385	33.1191	31.924	7.39949	12.0953	-1.76108	-3.5997	2.02e-30	1.4955e-60	4.14e-29	3.388e-59	- && - && PF07676:WD40-like Beta Propeller Repeat
FvH4_5g04720	104.121	89.9758	25.9715	23.1363	11.3808	9.69626	-1.90684	-3.22412	2.05e-30	2.39168e-65	4.19e-29	5.98923e-64	- && - && -
FvH4_6g00110	201.52	186.816	55.8932	52.503	34.1232	31.1704	-1.76501	-2.59408	2.08e-30	2.83807e-53	4.25e-29	5.62997e-52	- && P0DKC4.1 RecName: Full=Phosphoglycolate phosphatase 1B, chloroplastic; Flags: Precursor >P0DKC3.1 RecName: Full=Phosphoglycolate phosphatase 1A, chloroplastic; Flags: Precursor && PF13242:HAD-hyrolase-like|PF13344:Haloacid dehalogenase-like hydrolase
FvH4_5g35590	0.0780308	0	34.8256	28.6424	289.401	290.873	9.82438	12.9202	2.08e-30	2.5846e-52	4.26e-29	4.99524e-51	- && Q9SRX4.1 RecName: Full=Probable pectinesterase/pectinesterase inhibitor 7; Includes: RecName: Full=Pectinesterase inhibitor 7; AltName: Full=Pectin methylesterase inhibitor 7; Includes: RecName: Full=Pectinesterase 7; Short=PE 7; AltName: Full=Pectin methylesterase 1; Short=AtPME1; AltName: Full=Pectin methylesterase 7; Flags: Precursor && PF01095:Pectinesterase|PF04043:Plant invertase/pecti…
FvH4_6g05310	24.2674	19.8082	4.09097	4.15896	0.808388	0.546544	-2.34116	-5.03515	2.19e-30	3.31937e-53	4.47e-29	6.56795e-52	- && - && PF01789:PsbP
FvH4_2g19960	1769.16	2168.79	542.177	497.173	149.491	162.71	-1.84575	-3.67854	2.33e-30	1.62719e-106	4.75e-29	8.0629e-105	- && Q41228.1 RecName: Full=Photosystem I reaction center subunit IV A, chloroplastic; Short=PSI-E A; Contains: RecName: Full=Photosystem I reaction center subunit IV A isoform 2; Flags: Precursor && PF02427:Photosystem I reaction centre subunit IV / PsaE
FvH4_1g14870	0.106203	0.126554	13.6318	13.4846	138.449	105.542	6.93397	10.0054	2.4e-30	3.92292e-66	4.88e-29	1.00396e-64	- && Q6RYA0.1 RecName: Full=Salicylic acid-binding protein 2; Short=NtSABP2; AltName: Full=Methyl salicylate esterase && PF12695:Alpha/beta hydrolase family
FvH4_7g17220	39.8065	54.8835	7.28007	8.52949	4.63386	7.18806	-2.50636	-3.02808	2.44e-30	5.85128e-29	4.96e-29	6.47058e-28	- && F4IJ77.1 RecName: Full=AAA-ATPase At2g46620 && PF00004:ATPase family associated with various cellular activities (AAA)|PF14363:Domain associated at C-terminal with AAA
FvH4_2g16070	80.392	79.3391	22.699	20.1358	4.81656	4.262	-1.8229	-4.15744	2.62e-30	2.54115e-105	5.33e-29	1.24854e-103	- && B9HQZ6.1 RecName: Full=Alanine--tRNA ligase, chloroplastic/mitochondrial; AltName: Full=Alanyl-tRNA synthetase; Short=AlaRS; Flags: Precursor && PF07973:Threonyl and Alanyl tRNA synthetase second additional domain|PF02272:DHHA1 domain|PF01411:tRNA synthetases class II (A)
FvH4_3g34010	5.48636	2.54972	69.1938	75.8347	46.9123	46.3622	4.26677	3.52555	2.96e-30	4.86706e-13	6.01e-29	2.91161e-12	- && - && -
FvH4_1g24330	98.5395	120.129	25.4124	25.32	12.4414	9.61781	-2.03178	-3.32839	2.97e-30	2.07137e-52	6.02e-29	4.00998e-51	- && Q9S829.1 RecName: Full=NAD(P)H-quinone oxidoreductase subunit O, chloroplastic; AltName: Full=NAD(P)H dehydrogenase subunit O; Short=NDH subunit O; Short=NDH-O; AltName: Full=NADH-plastoquinone oxidoreductase subunit O; Flags: Precursor && PF11910:Cyanobacterial and plant NDH-1 subunit O
FvH4_5g26790	0.188804	0.590587	27.5972	40.047	62.1945	57.9667	6.48153	7.21153	3.09e-30	2.72374e-38	6.26e-29	3.85847e-37	- && Q9SRE6.1 RecName: Full=Calcium-binding protein CML38; AltName: Full=Calmodulin-like protein 38 && PF13833:EF-hand domain pair
FvH4_6g16060	20.5583	21.221	75.9105	67.2961	229.225	271.738	1.85305	3.56198	3.53e-30	2.4614e-99	7.15e-29	1.11742e-97	- && O64963.1 RecName: Full=Phenylalanine ammonia-lyase 1 && PF00221:Aromatic amino acid lyase
FvH4_3g00270	11.2918	8.86277	46.781	41.9279	82.941	79.9888	2.21505	2.99395	3.73e-30	5.4689e-52	7.55e-29	1.05174e-50	- && - && -
FvH4_7g29350	18.884	20.9385	71.2019	79.6094	118.257	126.143	1.99698	2.59537	3.77e-30	2.20014e-47	7.61e-29	3.80676e-46	- && Q9M2Z5.1 RecName: Full=F-box/LRR-repeat protein At3g48880 && PF12937:F-box-like
FvH4_4g32190	0.415039	0.21196	17.0711	18.8642	25.0374	24.8177	5.93883	6.31205	4.84e-30	1.3976e-31	9.77e-29	1.68037e-30	- && - && -
FvH4_4g09410	0.23864	0.365621	9.66507	9.27989	11.1107	11.9139	5.03428	5.21889	5.13e-30	1.16054e-27	1.03e-28	1.23471e-26	- && - && PF01762:Galactosyltransferase
FvH4_4g17620	15.8013	16.7116	3.47991	2.82409	1.87426	3.04762	-2.29095	-2.75089	5.45e-30	8.29399e-26	1.1e-28	8.27232e-25	- && Q8L7L0.1 RecName: Full=GTP-binding protein OBGC, chloroplastic; Short=AtOBGC; AltName: Full=GTP-binding protein OBG-like; Short=AtOBGL; AltName: Full=Protein CHLOROPLASTIC SAR1; Short=CPSAR1; AltName: Full=Protein EMBRYO DEFECTIVE 269; AltName: Full=Protein EMBRYO DEFECTIVE 3138; Flags: Precursor && PF01018:GTP1/OBG|PF01926:50S ribosome-binding GTPase|PF09269:Domain of unknown function (DUF1…
FvH4_3g19390	0.330992	0.171262	4.98497	5.4964	16.4831	18.3327	4.47563	6.11094	5.6e-30	3.50864e-64	1.13e-28	8.6377e-63	- && Q9LXA5.1 RecName: Full=L-type lectin-domain containing receptor kinase IX.1; Short=LecRK-IX.1; Flags: Precursor && PF00139:Legume lectin domain|PF00069:Protein kinase domain
FvH4_7g33820	62.6839	68.367	18.1815	15.4795	13.7354	12.5424	-1.88518	-2.33969	5.62e-30	1.03569e-40	1.13e-28	1.55615e-39	- && Q9LVJ3.1 RecName: Full=Probable GTP diphosphokinase RSH2, chloroplastic; AltName: Full=RelA/SpoT homolog 2; Short=AtRSH2; AltName: Full=ppGpp synthetase RSH2; Flags: Precursor && -
FvH4_4g30170	15.5052	12.3029	59.4218	52.5821	64.6309	57.374	2.08656	2.11173	5.82e-30	9.61767e-27	1.17e-28	9.9065e-26	- && Q9ZSR7.1 RecName: Full=Triose phosphate/phosphate translocator TPT, chloroplastic; AltName: Full=Protein ACCLIMATION OF PHOTOSYNTHESIS TO ENVIRONMENT 2; Flags: Precursor && PF03151:Triose-phosphate Transporter family
FvH4_7g31450	119.833	123.479	35.7468	32.958	35.8125	41.3384	-1.74837	-1.67924	6.21e-30	2.85537e-23	1.25e-28	2.60677e-22	- && Q9FNF2.1 RecName: Full=Starch synthase 1, chloroplastic/amyloplastic; Short=AtSS1; Short=SSS; AltName: Full=Soluble starch synthase I; Flags: Precursor && PF08323:Starch synthase catalytic domain|PF00534:Glycosyl transferases group 1
FvH4_6g15590	8.24355	7.12648	32.0994	29.9421	105.599	84.9171	2.08984	3.61021	6.66e-30	2.5948e-78	1.34e-28	8.38144e-77	- && Q94KB9.1 RecName: Full=MLO-like protein 3; Short=AtMlo3 && PF03094:Mlo family
FvH4_3g24930	23.0504	22.8688	74.2626	76.537	137.226	143.365	1.79163	2.58935	8.4e-30	2.52301e-56	1.68e-28	5.30311e-55	- && Q9ZQG9.2 RecName: Full=Glucan endo-1,3-beta-glucosidase 14; AltName: Full=(1->3)-beta-glucan endohydrolase 14; Short=(1->3)-beta-glucanase 14; AltName: Full=Beta-1,3-endoglucanase 14; Short=Beta-1,3-glucanase 14; Flags: Precursor && PF00332:Glycosyl hydrolases family 17
FvH4_6g17480	22.2666	19.467	68.5673	76.0345	101.045	121.671	1.8693	2.39403	8.92e-30	9.56913e-41	1.79e-28	1.43963e-39	- && Q2RAK2.1 RecName: Full=Pyruvate kinase 1, cytosolic; Short=OsPK1 >B8BJ39.1 RecName: Full=Pyruvate kinase 1, cytosolic; Short=OsPK1 && PF00224:Pyruvate kinase, barrel domain|PF02887:Pyruvate kinase, alpha/beta domain
FvH4_2g35980	0.710449	0.716875	8.23797	7.77766	7.75016	8.41628	3.56394	3.47931	8.97e-30	4.36058e-21	1.8e-28	3.72264e-20	- && Q8L493.1 RecName: Full=D-amino-acid transaminase, chloroplastic; AltName: Full=Aminodeoxychorismate lyase; Short=AtADCL; AltName: Full=Branched-chain-amino-acid aminotransferase-like protein 3; Flags: Precursor && PF01063:Amino-transferase class IV
FvH4_3g21400	17.1817	14.1196	59.1642	56.0071	41.4458	43.8311	1.95597	1.42403	9.25e-30	1.21219e-13	1.85e-28	7.47634e-13	- && O81832.4 RecName: Full=G-type lectin S-receptor-like serine/threonine-protein kinase At4g27290; Flags: Precursor && PF08276:PAN-like domain|PF07714:Protein tyrosine kinase|PF01453:D-mannose binding lectin|PF00954:S-locus glycoprotein domain
FvH4_6g10350	0.3621	0.323618	15.8531	13.3951	300.466	320.391	5.49398	9.80478	1.01e-29	7.06082e-119	2.02e-28	4.40856e-117	- && Q9LZX1.1 RecName: Full=Protein LURP-one-related 15 && PF04525:LURP-one-related
FvH4_6g18630	48.471	48.9407	8.52353	9.39177	2.75502	3.7467	-2.36671	-3.93414	1.03e-29	1.81485e-39	2.05e-28	2.66494e-38	- && - && -
FvH4_4g21480	97.7453	107.411	25.38	28.3481	9.39673	12.2366	-1.85673	-3.26938	1.39e-29	4.37014e-61	2.78e-28	1.00769e-59	- && Q9SBJ1.1 RecName: Full=[Pyruvate dehydrogenase (acetyl-transferring)] kinase, mitochondrial; Short=AtPDHK; Short=Pyruvate dehydrogenase kinase && PF10436:Mitochondrial branched-chain alpha-ketoacid dehydrogenase kinase|PF02518:Histidine kinase-, DNA gyrase B-, and HSP90-like ATPase
FvH4_1g24340	9.05907	7.0363	34.2792	34.3023	49.6263	44.8973	2.16847	2.53284	1.47e-29	1.74969e-34	2.93e-28	2.25504e-33	- && Q941R4.2 RecName: Full=GDP-mannose transporter GONST1; AltName: Full=Protein GOLGI NUCLEOTIDE SUGAR TRANSPORTER 1 && PF03151:Triose-phosphate Transporter family
FvH4_1g13410	19.973	18.9299	66.2156	62.3152	100.512	103.477	1.80027	2.36862	1.5e-29	2.85234e-46	2.98e-28	4.78935e-45	- && O82663.1 RecName: Full=Succinate dehydrogenase [ubiquinone] flavoprotein subunit 1, mitochondrial; AltName: Full=Flavoprotein subunit 1 of complex II; Short=FP; Flags: Precursor && PF02910:Fumarate reductase flavoprotein C-term|PF00890:FAD binding domain
FvH4_6g16250	2.11702	2.6335	15.16	17.5216	24.412	23.554	2.85593	3.3117	1.51e-29	1.39384e-35	3.01e-28	1.84124e-34	- && Q9SJL0.1 RecName: Full=UDP-glycosyltransferase 86A1 && PF00201:UDP-glucoronosyl and UDP-glucosyl transferase
FvH4_7g26930	63.713	62.3695	193.639	205.083	162.932	162.701	1.73724	1.3469	1.55e-29	3.40893e-16	3.07e-28	2.39417e-15	- && Q40478.1 RecName: Full=Ethylene-responsive transcription factor 5; AltName: Full=Ethylene-responsive element-binding factor 4; Short=EREBP-4; AltName: Full=Ethylene-responsive element-binding factor 5 homolog; AltName: Full=NtERF4 && PF00847:AP2 domain
FvH4_5g07870	21.6147	19.2886	71.8022	79.5375	87.7452	91.3757	1.96418	2.10886	1.63e-29	3.12126e-30	3.24e-28	3.62007e-29	- && Q08480.1 RecName: Full=Adenylate kinase 4; AltName: Full=ATP-AMP transphosphorylase 4; AltName: Full=ATP:AMP phosphotransferase; AltName: Full=Adenylate kinase B; Short=AK B; AltName: Full=Adenylate monophosphate kinase 4 && PF05191:Adenylate kinase, active site lid|PF00406:Adenylate kinase
FvH4_1g16321	15.7363	12.5537	61.3134	57.2166	31.9526	39.1326	2.14395	1.30731	1.68e-29	2.91629e-08	3.33e-28	1.2554e-07	- && Q9SND9.1 RecName: Full=Uncharacterized acetyltransferase At3g50280 && PF02458:Transferase family
FvH4_3g36210	1.27394	0.844098	9.13684	10.7348	18.8196	25.0226	3.31261	4.35508	1.7e-29	2.02304e-48	3.38e-28	3.58832e-47	- && Q9LTC0.1 RecName: Full=Probable receptor-like protein kinase At5g47070 && -
FvH4_2g10220	1.95151	2.33225	13.0069	14.0184	19.6816	19.355	2.73142	3.16424	1.81e-29	2.64739e-34	3.58e-28	3.40072e-33	- && Q9FH57.1 RecName: Full=GATA transcription factor 5 && PF00320:GATA zinc finger
FvH4_3g22370	2.73124	2.93577	14.0006	14.8581	34.3727	42.5575	2.42384	3.7402	1.82e-29	1.44084e-65	3.61e-28	3.63552e-64	- && Q8RWQ5.1 RecName: Full=Probable folate-biopterin transporter 4 && PF03092:BT1 family
FvH4_7g16190	300.806	267.551	83.2598	77.6861	38.295	38.3101	-1.74428	-2.91347	1.85e-29	2.12471e-69	3.65e-28	5.82146e-68	- && Q9M158.2 RecName: Full=Rhodanese-like domain-containing protein 4, chloroplastic; AltName: Full=Protein THYLAKOID RHODANESE-LIKE; AltName: Full=Sulfurtransferase 4; Short=AtStr4; Flags: Precursor && -
FvH4_1g09690	19.3559	17.5391	68.685	87.5008	115.473	161.813	2.15866	2.88813	1.85e-29	4.92008e-43	3.65e-28	7.80012e-42	- && Q9C5K8.1 RecName: Full=Protein TIFY 3B; AltName: Full=Jasmonate ZIM domain-containing protein 12 && PF09425:Divergent CCT motif|PF06200:tify domain
FvH4_3g28150	68.7871	77.9438	17.1525	18.2496	8.66734	7.40682	-1.97517	-3.21036	1.88e-29	3.28712e-51	3.7e-28	6.24418e-50	- && D5JWB3.1 RecName: Full=Sanguinarine reductase && PF13460:NAD(P)H-binding
FvH4_6g44370	1480.39	1524.33	381.936	455.853	110.796	118.883	-1.76616	-3.73157	1.91e-29	3.96129e-129	3.77e-28	2.95687e-127	- && P08980.2 RecName: Full=Cytochrome b6-f complex iron-sulfur subunit, chloroplastic; AltName: Full=Plastohydroquinone:plastocyanin oxidoreductase iron-sulfur protein; AltName: Full=Rieske iron-sulfur protein; Short=ISP; Short=RISP; Flags: Precursor && PF00355:Rieske [2Fe-2S] domain|PF08802:Cytochrome B6-F complex Fe-S subunit
FvH4_1g25280	100.672	115.155	22.4811	28.3419	10.8783	12.3993	-2.00985	-3.23571	1.94e-29	1.60366e-66	3.82e-28	4.14514e-65	- && - && PF13806:Rieske-like [2Fe-2S] domain
FvH4_3g41830	7.02041	5.96812	27.0406	22.1591	44.14	36.098	1.99746	2.60505	2e-29	1.98739e-45	3.93e-28	3.2849e-44	- && F4JC97.2 RecName: Full=Proteasome activator subunit 4; AltName: Full=Proteasome activator PA200 && -
FvH4_5g22330	21.6171	23.5017	5.05687	5.1924	1.30973	1.29873	-2.06218	-4.13428	2.12e-29	2.31638e-59	4.16e-28	5.15245e-58	- && Q39061.1 RecName: Full=RNA-binding protein CP33, chloroplastic; AltName: Full=Protein PIGMENT DEFECTIVE 322; Flags: Precursor && PF00076:RNA recognition motif. (a.k.a. RRM, RBD, or RNP domain)
FvH4_2g30870	1.1156	1.05569	7.92574	7.75708	38.1174	35.4365	2.92944	5.06131	2.18e-29	3.87965e-109	4.28e-28	2.01681e-107	- && Q84RK2.2 RecName: Full=Fatty-acid-binding protein 2; Short=AtFAP2; AltName: Full=Chalcone-flavanone isomerase family protein 2 && PF02431:Chalcone-flavanone isomerase
FvH4_7g24710	60.9432	64.0582	14.5381	15.4628	5.86527	4.83759	-1.98274	-3.5648	2.41e-29	5.55929e-55	4.72e-28	1.1397e-53	- && - && -
FvH4_4g01830	18.8177	16.8335	3.6022	3.06316	1.38023	0.898602	-2.34316	-3.98066	2.41e-29	1.58411e-41	4.72e-28	2.43514e-40	- && - && PF04720:PDDEXK-like family of unknown function
FvH4_7g28142	3.74469	3.15327	16.8614	19.6083	12.8194	17.6504	2.48034	2.1213	2.61e-29	1.85906e-14	5.12e-28	1.19239e-13	- && Q93ZG9.1 RecName: Full=Peptidyl-prolyl cis-trans isomerase FKBP53; Short=PPIase FKBP53; AltName: Full=FK506-binding protein 53; Short=AtFKBP53; AltName: Full=Immunophilin FKBP53; AltName: Full=Rotamase && PF00254:FKBP-type peptidyl-prolyl cis-trans isomerase
FvH4_2g27820	48.7364	45.9018	12.907	12.8557	5.59776	5.50242	-1.80103	-3.11376	2.62e-29	3.39022e-62	5.12e-28	7.99139e-61	- && Q9C5W3.1 RecName: Full=NAD kinase 2, chloroplastic; Short=AtNADK-2; Flags: Precursor && PF01513:ATP-NAD kinase
FvH4_4g27310	112.288	167.34	25.6716	28.533	12.6114	16.2604	-2.29076	-3.29869	2.65e-29	1.34613e-46	5.18e-28	2.27504e-45	- && P25873.2 RecName: Full=50S ribosomal protein L15, chloroplastic; AltName: Full=CL15; Flags: Precursor && PF00828:Ribosomal protein L18e/L15
FvH4_2g16010	67.922	100.376	12.1842	16.1593	1.27224	2.21554	-2.49346	-5.62724	2.8e-29	1.51688e-76	5.47e-28	4.69769e-75	- && O22265.2 RecName: Full=Signal recognition particle 43 kDa protein, chloroplastic; AltName: Full=Chromo protein SRP43; Short=CpSRP43; Flags: Precursor && PF00385:Chromo (CHRromatin Organisation MOdifier) domain|PF12796:Ankyrin repeats (3 copies)
FvH4_6g00470	132.947	126.258	384.57	443.064	638.572	742.618	1.75126	2.39185	2.98e-29	2.69611e-49	5.82e-28	4.92082e-48	- && O48965.1 RecName: Full=Isopentenyl-diphosphate Delta-isomerase II; AltName: Full=Isopentenyl pyrophosphate isomerase II; Short=IPP isomerase II && PF00293:NUDIX domain
FvH4_4g34062	113.072	90.0952	18.2501	18.5184	15.3964	8.38853	-2.38971	-3.10941	3.14e-29	3.52295e-26	6.12e-28	3.56412e-25	- && - && -
FvH4_3g06470	50.1202	41.1015	9.95788	9.48283	1.20646	1.30282	-2.15409	-5.20841	3.49e-29	1.42217e-66	6.8e-28	3.68831e-65	- && Q9LH79.1 RecName: Full=Bidirectional sugar transporter SWEET2; Short=AtSWEET2; AltName: Full=Protein SUGARS WILL EVENTUALLY BE EXPORTED TRANSPORTERS 2 && PF03083:Sugar efflux transporter for intercellular exchange
FvH4_3g01700	17.8763	14.8864	102.59	64.5258	277.363	262.869	2.42627	4.02169	3.5e-29	5.67127e-124	6.81e-28	3.85067e-122	- && Q9C519.1 RecName: Full=WRKY transcription factor 6; AltName: Full=WRKY DNA-binding protein 6; Short=AtWRKY6 && PF03106:WRKY DNA -binding domain
FvH4_1g03010	77.8595	88.6065	19.7094	19.5639	4.64191	4.07808	-2.00765	-4.27401	3.78e-29	1.46015e-67	7.35e-28	3.89971e-66	- && O22773.3 RecName: Full=Thylakoid lumenal 16.5 kDa protein, chloroplastic; Flags: Precursor && -
FvH4_1g07430	1.428	1.09898	12.7871	17.3531	26.7589	37.5926	3.6576	4.6527	3.88e-29	1.4499e-46	7.53e-28	2.44864e-45	- && - && -
FvH4_7g20950	0.0271236	0.0969641	14.2534	12.0816	48.0961	51.9999	7.76353	9.59133	4.11e-29	2.28229e-45	7.99e-28	3.76967e-44	- && Q9FGH9.1 RecName: Full=Exocyst complex component EXO70B1; Short=AtExo70b1; AltName: Full=Exocyst subunit Exo70 family protein B1 && PF03081:Exo70 exocyst complex subunit
FvH4_1g24170	3.05742	3.45969	19.5553	16.6048	39.5309	41.1851	2.54668	3.60738	4.14e-29	1.80299e-60	8.03e-28	4.07668e-59	- && - && PF00266:Aminotransferase class-V
FvH4_1g10640	0.388022	0.815965	7.72078	9.5213	40.7934	37.0889	3.90311	5.97724	4.33e-29	2.71289e-89	8.4e-28	1.06724e-87	- && P36907.1 RecName: Full=Endochitinase; Flags: Precursor && PF00182:Chitinase class I
FvH4_3g17780	118.743	112.795	33.2183	31.7488	13.31	13.644	-1.75744	-3.12496	4.34e-29	1.12914e-67	8.41e-28	3.02258e-66	- && Q9SYL9.1 RecName: Full=50S ribosomal protein L13, chloroplastic; AltName: Full=CL13; AltName: Full=Protein EMBRYO DEFECTIVE 1473; Flags: Precursor && PF00572:Ribosomal protein L13
FvH4_7g17850	200.643	177.899	55.4001	45.6355	38.6663	34.9048	-1.82989	-2.3854	4.49e-29	7.72801e-49	8.68e-28	1.39086e-47	- && Q6R0H1.2 RecName: Full=Protein LHY; AltName: Full=MYB-related transcription factor LHY; AltName: Full=Protein LATE ELONGATED HYPOCOTYL && -
FvH4_2g29871	0.28968	0.145628	5.83641	4.62427	21.3499	18.195	4.67994	6.50339	5.18e-29	1.48688e-66	1e-27	3.84756e-65	- && Q8S9L6.1 RecName: Full=Cysteine-rich receptor-like protein kinase 29; Short=Cysteine-rich RLK29; Flags: Precursor && PF07714:Protein tyrosine kinase|PF01657:Salt stress response/antifungal
FvH4_5g36900	24.4784	22.0181	87.1273	88.7212	33.2981	35.754	1.99579	0.5485	5.29e-29	0.0188109	1.02e-27	0.0370412	- && Q9ZPE7.1 RecName: Full=Protein EXORDIUM; Flags: Precursor && PF04674:Phosphate-induced protein 1 conserved region
FvH4_6g11040	1.09609	0.7347	9.63653	9.33479	14.3605	20.2148	3.45642	4.22268	5.4e-29	7.08586e-37	1.04e-27	9.66174e-36	- && Q9M6N7.2 RecName: Full=Ammonium transporter 2; Short=AtAMT2 && PF00909:Ammonium Transporter Family
FvH4_7g00480	6.82024	6.24572	22.0974	24.3912	39.8128	44.8249	1.90762	2.67367	5.66e-29	4.56347e-51	1.09e-27	8.61952e-50	- && Q6F8G6.1 RecName: Full=Siroheme synthase; Includes: RecName: Full=Uroporphyrinogen-III C-methyltransferase; Short=Urogen III methylase; AltName: Full=SUMT; AltName: Full=Uroporphyrinogen III methylase; Short=UROM; Includes: RecName: Full=Precorrin-2 dehydrogenase; Includes: RecName: Full=Sirohydrochlorin ferrochelatase && PF00590:Tetrapyrrole (Corrin/Porphyrin) Methylases
FvH4_7g33990	10.0096	8.55544	40.4445	34.0761	139.512	139.579	2.08148	3.88865	5.91e-29	1.21405e-110	1.14e-27	6.52978e-109	- && P31687.2 RecName: Full=4-coumarate--CoA ligase 2; Short=4CL 2; AltName: Full=4-coumaroyl-CoA synthase 2; AltName: Full=Clone 4CL16 && PF13193:AMP-binding enzyme C-terminal domain|PF00501:AMP-binding enzyme
FvH4_1g17280	92.6329	76.2449	23.0402	20.6475	3.98563	4.23378	-1.8748	-4.38376	6.11e-29	6.91257e-116	1.17e-27	4.11731e-114	- && Q66GP0.2 RecName: Full=BTB/POZ domain-containing protein At5g67385 && -
FvH4_3g34860	83.5839	84.7253	20.3531	23.5701	5.79298	5.0287	-1.86174	-3.97907	6.2e-29	2.88325e-87	1.19e-27	1.07782e-85	- && Q9FN89.1 RecName: Full=Monofunctional riboflavin biosynthesis protein RIBA 3, chloroplastic; Includes: RecName: Full=Inactive 3,4-dihydroxy-2-butanone 4-phosphate synthase; Short=DHBP synthase; Includes: RecName: Full=GTP cyclohydrolase-2; AltName: Full=GTP cyclohydrolase II; Flags: Precursor && PF00925:GTP cyclohydrolase II|PF00926:3,4-dihydroxy-2-butanone 4-phosphate synthase
FvH4_2g07080	57.4587	57.8875	172.099	187.585	348.68	378.516	1.71699	2.63446	6.34e-29	2.34479e-62	1.22e-27	5.54957e-61	- && Q9C899.1 RecName: Full=Feruloyl CoA ortho-hydroxylase 2 && PF03171:2OG-Fe(II) oxygenase superfamily|PF14226:non-haem dioxygenase in morphine synthesis N-terminal
FvH4_3g41030	0.487655	0.521675	3.63478	3.47398	4.49242	3.67625	2.89126	2.99462	6.57e-29	2.95161e-23	1.26e-27	2.69041e-22	- && C0LGH3.2 RecName: Full=Probable LRR receptor-like serine/threonine-protein kinase At1g56140; Flags: Precursor && PF07714:Protein tyrosine kinase|PF11721:Di-glucose binding within endoplasmic reticulum
FvH4_4g13890	1.95174	1.30824	12.8375	12.8234	20.654	20.6367	3.05823	3.64565	6.58e-29	7.9627e-37	1.26e-27	1.08383e-35	- && - && -
FvH4_2g14900	902.326	857.675	199.33	255.379	42.4988	52.2019	-1.87606	-4.23896	7.04e-29	1.72001e-134	1.35e-27	1.38607e-132	- && P07591.2 RecName: Full=Thioredoxin M-type, chloroplastic; Short=Trx-M; Contains: RecName: Full=Thioredoxin M-type Mc; Contains: RecName: Full=Thioredoxin M-type Md; Flags: Precursor && PF00085:Thioredoxin
FvH4_5g05430	15.7491	16.0421	72.1464	55.5111	57.746	54.4425	2.08116	1.79729	7.31e-29	8.64084e-22	1.4e-27	7.53131e-21	- && Q8RXN3.1 RecName: Full=Phosphoenolpyruvate/phosphate translocator 1, chloroplastic; Short=AtPPT1; AltName: Full=Protein CAB UNDEREXPRESSED 1; Flags: Precursor && PF03151:Triose-phosphate Transporter family
FvH4_4g15080	87.0788	73.5336	17.3353	12.1054	15.1754	15.1483	-2.37206	-2.42718	7.46e-29	1.38032e-29	1.43e-27	1.55748e-28	- && Q3E936.1 RecName: Full=Probable membrane-associated kinase regulator 1 && -
FvH4_5g09520	1.04784	0.581266	13.0201	10.9532	31.5923	27.9654	3.96718	5.18316	7.51e-29	3.80377e-53	1.43e-27	7.51366e-52	- && Q9FH54.1 RecName: Full=Ethylene-responsive transcription factor ERF114; AltName: Full=ERF bud enhancer && PF00847:AP2 domain
FvH4_6g40950	0.200792	0.116116	3.06689	3.66396	2.52487	2.26206	4.49873	3.90495	8.03e-29	9.3333e-15	1.53e-27	6.07329e-14	- && Q9LIK7.1 RecName: Full=Putative calcium-transporting ATPase 13, plasma membrane-type; AltName: Full=Ca(2+)-ATPase isoform 13 && PF00122:E1-E2 ATPase|PF00689:Cation transporting ATPase, C-terminus
FvH4_2g01060	79.9676	68.3284	17.1371	18.661	4.81875	5.55052	-1.9742	-3.86248	8.28e-29	1.72511e-67	1.58e-27	4.58631e-66	- && Q94AQ9.1 RecName: Full=Protein STAY-GREEN LIKE, chloroplastic; Flags: Precursor && PF12638:Staygreen protein
FvH4_4g19970	26.8832	24.6146	108.539	134.117	307.814	461.456	2.3134	3.87943	8.86e-29	1.09945e-65	1.69e-27	2.78619e-64	- && P48593.2 RecName: Full=Calcium-binding protein E63-1 && PF13499:EF-hand domain pair|PF13202:EF hand
FvH4_4g04200	112.729	119.71	29.5317	30.6749	13.8763	14.9605	-1.87276	-3.03368	9.15e-29	3.62704e-51	1.74e-27	6.88428e-50	- && O22795.2 RecName: Full=50S ribosomal protein L28, chloroplastic; AltName: Full=CL28; Flags: Precursor && PF00830:Ribosomal L28 family
FvH4_6g40280	6.92376	7.53314	46.4208	37.4596	37.8722	30.7879	2.61144	2.22581	9.36e-29	3.11464e-15	1.78e-27	2.08619e-14	- && Q5PNZ7.1 RecName: Full=Heavy metal-associated isoprenylated plant protein 46; Short=AtHIP46; AltName: Full=Farnesylated protein 5; Short=AtFP5; Flags: Precursor && -
FvH4_6g13610	21.0807	27.7175	4.01296	4.10904	0.0925749	0.260788	-2.51118	-7.16869	9.48e-29	1.38975e-32	1.8e-27	1.70796e-31	- && Q38865.2 RecName: Full=Expansin-A6; Short=AtEXPA6; AltName: Full=Alpha-expansin-6; Short=At-EXP6; Short=AtEx6; AltName: Full=Ath-ExpAlpha-1.8; Flags: Precursor && PF03330:Rare lipoprotein A (RlpA)-like double-psi beta-barrel|PF01357:Pollen allergen
FvH4_1g16830	0.0403294	0.0360433	96.3124	117.299	258.28	300.192	11.5306	12.8189	9.92e-29	3.48354e-35	1.88e-27	4.54755e-34	- && - && -
FvH4_3g30610	116.575	170.942	29.4363	24.4628	11.8071	15.3513	-2.3396	-3.42801	1.09e-28	3.90292e-46	2.06e-27	6.53451e-45	- && Q681X4.1 RecName: Full=Zinc finger protein ZAT5 && PF13912:C2H2-type zinc finger
FvH4_3g39710	23.7762	27.822	4.83458	5.27955	1.04255	1.12778	-2.27496	-4.59538	1.12e-28	5.49198e-50	2.12e-27	1.01833e-48	- && Q8L774.1 RecName: Full=Shewanella-like protein phosphatase 1; Short=AtSLP1; Flags: Precursor && PF00149:Calcineurin-like phosphoesterase
FvH4_6g11100	18.3341	16.5656	56.9702	55.7393	40.6618	58.0614	1.76757	1.47819	1.14e-28	8.04264e-13	2.16e-27	4.75756e-12	- && Q9FFT4.1 RecName: Full=Pyruvate decarboxylase 2; Short=AtPDC2 && -
FvH4_7g24370	141.019	166.517	43.3249	38.2643	7.41876	3.59552	-1.83842	-4.82398	1.32e-28	2.22463e-21	2.49e-27	1.921e-20	- && Q42569.1 RecName: Full=Cytochrome P450 90A1 && PF00067:Cytochrome P450
FvH4_6g24780	13.5996	12.895	2.18111	2.46661	1.15589	1.23568	-2.43476	-3.49308	1.4e-28	1.05652e-32	2.66e-27	1.30394e-31	- && Q9LU68.1 RecName: Full=Protein CHLOROPLAST IMPORT APPARATUS 2; Flags: Precursor && PF06203:CCT motif
FvH4_3g00990	0.169451	0.328125	7.70735	7.28822	35.5303	41.932	4.97122	7.23985	1.48e-28	3.67467e-72	2.8e-27	1.06178e-70	- && Q9SV07.1 RecName: Full=Acyl-CoA--sterol O-acyltransferase 1; AltName: Full=Sterol O-acyltransferase 1 && PF13813:Membrane bound O-acyl transferase family
FvH4_2g40720	6.36078	5.66917	23.6904	23.8916	14.146	14.4909	2.06057	1.2295	1.57e-28	8.91729e-08	2.97e-27	3.68479e-07	- && Q9SZA7.3 RecName: Full=Probable disease resistance protein At4g33300 && PF05659:Arabidopsis broad-spectrum mildew resistance protein RPW8|PF00931:NB-ARC domain
FvH4_6g02600	12.3472	11.153	40.1748	39.5149	71.7132	58.1086	1.83809	2.4439	1.58e-28	2.62146e-39	2.98e-27	3.81571e-38	- && Q84ZT9.1 RecName: Full=Protein WAVE-DAMPENED 2; Short=AtWVD2 && PF06886:Targeting protein for Xklp2 (TPX2)
FvH4_4g26972	0.0883684	0.078977	11.1346	11.3243	69.6773	61.9967	7.14862	9.60252	1.64e-28	1.09768e-53	3.09e-27	2.19432e-52	- && - && PF02485:Core-2/I-Branching enzyme
FvH4_6g31980	113.061	107.684	29.3513	24.8524	5.23995	4.09504	-1.95005	-4.58038	1.72e-28	3.40914e-81	3.24e-27	1.14733e-79	- && Q9LU21.1 RecName: Full=Photosynthetic NDH subunit of subcomplex B 3, chloroplastic; Short=Protein PnsB3; AltName: Full=NDH-DEPENDENT CYCLIC ELECTRON FLOW 4; Flags: Precursor && PF00111:2Fe-2S iron-sulfur cluster binding domain
FvH4_2g10480	61.7492	54.6668	13.1684	9.5776	3.5046	2.87203	-2.27991	-4.20831	1.73e-28	1.89147e-60	3.26e-27	4.26433e-59	- && Q9SJU9.2 RecName: Full=Epimerase family protein SDR39U1 homolog, chloroplastic; AltName: Full=Protein GIANT CHLOROPLAST 1; AltName: Full=Protein SulA homolog; Short=AtSulA; Flags: Precursor && PF01370:NAD dependent epimerase/dehydratase family
FvH4_4g24790	1.29985	2.00658	16.8027	15.2475	17.8756	23.0978	3.34589	3.6035	1.77e-28	5.92614e-26	3.32e-27	5.94791e-25	- && Q70PR7.2 RecName: Full=Vinorine synthase && PF02458:Transferase family
FvH4_6g11660	0.516573	0.187165	5.90636	4.99726	6.09132	6.09198	4.04685	4.10548	1.81e-28	1.43411e-23	3.39e-27	1.32431e-22	- && - && PF13855:Leucine rich repeat|PF08263:Leucine rich repeat N-terminal domain
FvH4_2g05020	0.895352	1.6385	13.9702	21.1013	79.9356	112.802	3.85763	6.21494	1.98e-28	3.09763e-96	3.72e-27	1.3434e-94	- && C0HJG8.1 RecName: Full=Basic secretory protease; AltName: Full=Boswellia basic secretory protease; Short=BBSP, partial [Boswellia serrata] && PF04450:Peptidase of plants and bacteria
FvH4_2g31940	1054.81	969.424	281.204	200.084	64.4163	67.9519	-1.99696	-3.95689	2.01e-28	6.47826e-146	3.77e-27	6.20874e-144	- && O49954.1 RecName: Full=Glycine dehydrogenase (decarboxylating), mitochondrial; AltName: Full=Glycine cleavage system P protein; AltName: Full=Glycine decarboxylase; AltName: Full=Glycine dehydrogenase (aminomethyl-transferring); Flags: Precursor && PF02347:Glycine cleavage system P-protein
FvH4_1g10400	0.147673	0.0754165	5.64547	6.09673	1.44161	0.708088	5.81572	3.25843	2.03e-28	0.000335742	3.8e-27	0.000927643	- && Q8LPS2.1 RecName: Full=Protein ACCELERATED CELL DEATH 6 && PF13962:Domain of unknown function|PF12796:Ankyrin repeats (3 copies)
FvH4_4g17880	27.7953	37.1977	133.014	209.885	240.99	446.995	2.47595	3.38316	2.03e-28	1.4614e-12	3.8e-27	8.50648e-12	- && O04133.1 RecName: Full=Protein SRC2; AltName: Full=Protein SOYBEAN GENE REGULATED BY COLD 2 && PF00168:C2 domain
FvH4_1g26680	4.18483	2.71201	20.2667	18.9307	52.1625	46.7558	2.58587	3.82299	2.08e-28	5.11974e-61	3.89e-27	1.17557e-59	- && P51139.2 RecName: Full=Glycogen synthase kinase-3 homolog MsK-3 && PF00069:Protein kinase domain
FvH4_4g23470	7.30222	8.1409	27.8847	28.1563	41.8934	36.4451	1.93515	2.32062	2.11e-28	8.91632e-34	3.95e-27	1.12671e-32	- && Q9C509.1 RecName: Full=Sphingosine-1-phosphate lyase; Short=AtSPL1; Short=S1PL; Short=SP-lyase; Short=SPL; AltName: Full=Dihydrosphingosine phosphate lyase 1; Short=AtDPL1; AltName: Full=Sphingosine-1-phosphate aldolase && -
FvH4_3g43560	13.1656	12.5546	2.47577	2.21299	0.551884	0.186562	-2.3796	-5.11525	2.16e-28	2.02864e-39	4.04e-27	2.97138e-38	- && Q9FL59.1 RecName: Full=FT-interacting protein 1 && PF00168:C2 domain|PF08372:Plant phosphoribosyltransferase C-terminal
FvH4_4g27900	0.191358	0.171022	4.83075	3.7911	16.5413	18.702	4.65116	6.58513	2.3e-28	1.23185e-68	4.29e-27	3.34756e-67	- && Q8VWZ7.1 RecName: Full=Geraniol 8-hydroxylase; AltName: Full=Cytochrome P450 76B6; AltName: Full=Geraniol 10-hydroxylase; Short=CrG10H && PF00067:Cytochrome P450
FvH4_5g12490	3.9416	5.07025	20.9072	26.499	19.6814	35.6727	2.46992	2.5958	2.35e-28	3.73878e-19	4.38e-27	2.97175e-18	- && Q5UNY4.1 RecName: Full=Uncharacterized protein L728 [Acanthamoeba polyphaga mimivirus] && PF11443:Domain of unknown function (DUF2828)
FvH4_1g29160	96.4109	85.5208	25.5587	22.3913	10.3781	10.0491	-1.8479	-3.17672	2.36e-28	6.61828e-65	4.39e-27	1.64496e-63	- && O22056.2 RecName: Full=RNA polymerase sigma factor sigB; Short=Sigma factor B; Short=Sigma-B; AltName: Full=Protein ABERRANT CHLOROPLAST 1; AltName: Full=RNA polymerase sigma factor sig1; Short=Atsig1; Short=Sigma factor 1; AltName: Full=RNA polymerase sigma factor sig2; Short=Atsig2; Short=Sigma factor 2; AltName: Full=RNA polymerase sigma factor sigA; Short=Sigma factor A; Short=Sigma-A; F…
FvH4_4g31670	5.25832	6.13467	26.6966	27.5772	42.9232	47.0611	2.32693	2.95842	2.39e-28	1.97639e-40	4.44e-27	2.95242e-39	- && Q9M9S6.1 RecName: Full=UDP-galactose/UDP-glucose transporter 3; Short=AtUTr3 && PF08449:UAA transporter family
FvH4_1g16840	1.75918	1.90438	13.2173	11.6495	12.2428	10.5667	2.83773	2.61614	2.46e-28	3.01432e-17	4.57e-27	2.22083e-16	- && O22183.1 RecName: Full=UDP-glycosyltransferase 84B2 && PF00201:UDP-glucoronosyl and UDP-glucosyl transferase
FvH4_6g38370	0.127821	0.0685423	8.15071	7.77211	36.6859	31.1931	6.43887	8.43404	2.48e-28	1.65973e-51	4.6e-27	3.17092e-50	- && Q93WV4.1 RecName: Full=Probable WRKY transcription factor 71; AltName: Full=WRKY DNA-binding protein 71 && PF03106:WRKY DNA -binding domain
FvH4_7g22400	61.4601	52.1252	13.8261	13.186	12.9228	10.2657	-1.99595	-2.31283	2.48e-28	4.3608e-27	4.61e-27	4.54402e-26	- && Q9M2U2.1 RecName: Full=Very-long-chain enoyl-CoA reductase; AltName: Full=Enoyl-CoA reductase; Short=AtECR; AltName: Full=Protein ECERIFERUM 10; AltName: Full=Synaptic glycoprotein SC2-like protein && -
FvH4_6g07820	58.4501	72.7566	9.37098	12.5579	2.60932	4.04282	-2.50469	-4.33384	2.5e-28	2.5746e-44	4.64e-27	4.16676e-43	- && - && PF04398:Protein of unknown function, DUF538
FvH4_6g09020	10.9302	11.1438	42.3888	35.229	61.628	58.159	1.88976	2.41806	2.52e-28	1.33064e-46	4.67e-27	2.25049e-45	- && Q9LT96.1 RecName: Full=Probable leucine-rich repeat receptor-like protein kinase At5g49770; Flags: Precursor && PF07714:Protein tyrosine kinase|PF08263:Leucine rich repeat N-terminal domain
FvH4_1g13510	209.902	249.823	41.8955	54.9686	9.45333	11.2551	-2.1703	-4.49793	2.72e-28	1.64304e-76	5.04e-27	5.07489e-75	- && - && -
FvH4_6g38900	2714.18	3123.9	739.156	874.579	160.14	200.929	-1.77864	-4.03684	2.76e-28	3.63761e-120	5.1e-27	2.35323e-118	- && P93566.1 RecName: Full=Oxygen-evolving enhancer protein 2, chloroplastic; Short=OEE2; AltName: Full=23 kDa subunit of oxygen evolving system of photosystem II; AltName: Full=23 kDa thylakoid membrane protein; AltName: Full=OEC 23 kDa subunit; Flags: Precursor && PF01789:PsbP
FvH4_1g03170	0.178238	0.0530987	4.38148	3.79371	6.09001	8.15269	5.25138	5.95236	2.85e-28	6.29042e-34	5.26e-27	8.00097e-33	- && Q41142.1 RecName: Full=Phospholipase D alpha 1; Short=PLD 1; AltName: Full=Choline phosphatase 1; AltName: Full=Phosphatidylcholine-hydrolyzing phospholipase D 1; Flags: Precursor && PF13091:PLD-like domain|PF00168:C2 domain|PF00614:Phospholipase D Active site motif|PF12357:Phospholipase D C terminal
FvH4_2g21910	1.02286	1.9175	13.3083	12.8763	8.34926	6.55119	3.22276	2.31603	2.94e-28	5.21091e-09	5.43e-27	2.38422e-08	- && Q9C5K7.1 RecName: Full=1-aminocyclopropane-1-carboxylate oxidase homolog 2 && PF14226:non-haem dioxygenase in morphine synthesis N-terminal|PF03171:2OG-Fe(II) oxygenase superfamily
FvH4_6g13560	4.14663	3.78424	20.942	20.0012	34.4353	40.8203	2.44503	3.22481	3.17e-28	5.0131e-43	5.85e-27	7.94218e-42	- && Q0WQX7.1 RecName: Full=RHOMBOID-like protein 1; Short=AtRBL1 && PF01694:Rhomboid family
FvH4_2g28920	339.85	284.291	64.5898	83.1246	7.02382	11.5823	-2.00256	-5.09685	3.45e-28	1.01437e-109	6.35e-27	5.38125e-108	- && P14009.1 RecName: Full=14 kDa proline-rich protein DC2.15; Flags: Precursor && PF14547:Hydrophobic seed protein
FvH4_4g02480	64.4592	57.0755	15.7985	11.3864	4.20603	4.23068	-2.08495	-3.8708	3.48e-28	6.76192e-91	6.4e-27	2.73875e-89	- && Q9SS87.1 RecName: Full=Protein SIEVE ELEMENT OCCLUSION B; Short=AtSEOb; AltName: Full=Protein SIEVE ELEMENT OCCLUSION-RELATED 1; Short=AtSEOR1 && PF14576:Sieve element occlusion N-terminus|PF14577:Sieve element occlusion C-terminus
FvH4_3g25120	319.42	273.354	83.6033	78.7907	28.866	38.6974	-1.79199	-3.1569	3.6e-28	1.03179e-56	6.62e-27	2.18052e-55	- && - && PF11250:Fantastic Four meristem regulator
FvH4_2g20060	0.225307	0.0671207	42.0529	45.1345	150.938	146.206	8.3384	10.0098	3.77e-28	1.01339e-40	6.94e-27	1.52362e-39	- && Q03664.1 RecName: Full=Probable glutathione S-transferase; AltName: Full=Auxin-induced protein PCNT103 && PF02798:Glutathione S-transferase, N-terminal domain
FvH4_4g27370	211.694	207.712	49.6906	62.1315	10.7667	14.7018	-1.83067	-4.0655	3.79e-28	3.33502e-102	6.96e-27	1.59485e-100	- && Q8RWE8.1 RecName: Full=GDP-L-galactose phosphorylase 1; AltName: Full=Protein VITAMIN C DEFECTIVE 2 && -
FvH4_6g02090	7.40545	7.55581	31.6074	31.8534	166.068	174.327	2.16059	4.48581	4.42e-28	6.47669e-138	8.12e-27	5.46506e-136	- && Q9SPK4.1 RecName: Full=Phosphoenolpyruvate carboxylase kinase 1; Short=AtPPCK1 && PF00069:Protein kinase domain
FvH4_5g32101	104.768	121.936	26.0896	27.49	3.72848	4.94274	-2.00502	-4.73705	4.45e-28	4.65466e-70	8.16e-27	1.29204e-68	- && - && -
FvH4_3g11650	9.81934	10.1097	1.04068	0.809964	0.183524	0	-3.35298	-6.70908	4.5e-28	3.45688e-17	8.25e-27	2.54126e-16	- && Q9SV43.1 RecName: Full=Patatin-like protein 7; Short=AtPLP7; AltName: Full=Patatin-related phospholipase A IIIbeta; Short=pPLAIIIb; AltName: Full=Phospholipase A IIIA; Short=AtPLAIIIA && PF01734:Patatin-like phospholipase
FvH4_2g11000	68.4292	68.343	20.4114	18.9362	11.2173	12.1258	-1.72147	-2.57315	4.69e-28	7.10347e-49	8.58e-27	1.28342e-47	- && Q9M0Z3.2 RecName: Full=K(+) efflux antiporter 3, chloroplastic; Short=AtKEA3; Flags: Precursor && PF02254:TrkA-N domain|PF00999:Sodium/hydrogen exchanger family
FvH4_3g07980	114.902	103.86	24.8614	27.3549	12.7673	12.0502	-1.99046	-3.16124	4.78e-28	1.92205e-46	8.75e-27	3.23898e-45	- && P82244.1 RecName: Full=50S ribosomal protein L34, chloroplastic; AltName: Full=CL34; Flags: Precursor && PF00468:Ribosomal protein L34
FvH4_4g12830	9.59391	9.33957	32.7758	36.1172	23.8687	27.6641	1.9398	1.42237	5.44e-28	8.72342e-12	9.94e-27	4.86144e-11	- && Q9FJL3.1 RecName: Full=Peptidyl-prolyl cis-trans isomerase FKBP65; Short=PPIase FKBP65; AltName: Full=70 kDa peptidyl-prolyl isomerase; AltName: Full=FK506-binding protein 65; Short=AtFKBP65; AltName: Full=Immunophilin FKBP65; AltName: Full=Peptidyl-prolyl isomerase ROF2; AltName: Full=Protein ROTAMASE FKBP 2; AltName: Full=Rotamase && PF13414:TPR repeat|PF00254:FKBP-type peptidyl-prolyl cis…
FvH4_6g40900	87.816	75.1814	22.8857	18.5696	3.96347	3.54807	-1.8995	-4.46052	5.5e-28	3.42026e-119	1.01e-26	2.14702e-117	- && Q9SJ41.1 RecName: Full=Zinc finger CCCH domain-containing protein 18; Short=AtC3H18 && PF12872:OST-HTH/LOTUS domain|PF00076:RNA recognition motif. (a.k.a. RRM, RBD, or RNP domain)
FvH4_5g03390	0.0810456	0.108649	17.1789	17.9783	14.4848	15.1216	7.5993	7.25385	6.18e-28	2.37023e-23	1.13e-26	2.17067e-22	- && Q6DST1.1 RecName: Full=Late embryogenesis abundant protein At1g64065 && PF03168:Late embryogenesis abundant protein
FvH4_6g00410	189.02	145.371	42.0651	35.4899	9.26526	8.70022	-2.03243	-4.23985	6.42e-28	2.05693e-88	1.17e-26	7.85307e-87	- && - && -
FvH4_5g37110	11.062	9.71551	1.90572	1.56906	0.837526	0.80892	-2.50396	-3.67892	6.61e-28	3.27054e-33	1.2e-26	4.0775e-32	- && - && PF13855:Leucine rich repeat
FvH4_6g27580	27.3419	30.8336	105.644	96.1043	70.3889	90.9	1.86962	1.44891	6.77e-28	1.92898e-12	1.23e-26	1.11446e-11	- && Q9SJI7.1 RecName: Full=Phospholipase A1-IIdelta && PF01764:Lipase (class 3)
FvH4_1g03960	1.31798	1.07257	6.7665	6.75211	10.3639	9.66842	2.5779	3.0469	7.14e-28	2.5144e-33	1.3e-26	3.14996e-32	- && Q38998.2 RecName: Full=Potassium channel AKT1 && PF13857:Ankyrin repeats (many copies)|PF12796:Ankyrin repeats (3 copies)|PF00520:Ion transport protein|PF00027:Cyclic nucleotide-binding domain|PF11834:KHA, dimerisation domain of potassium ion channel
FvH4_2g05530	27.1058	23.4649	5.3199	4.06373	0.845959	0.998634	-2.3542	-4.80363	7.33e-28	2.54134e-51	1.33e-26	4.8354e-50	- && Q8W3M4.1 RecName: Full=Uncharacterized protein At4g06744; Flags: Precursor && -
FvH4_5g24400	0.317831	0.331395	7.71939	6.29671	13.5977	13.9102	4.50691	5.38197	7.64e-28	2.89832e-40	1.39e-26	4.30204e-39	- && - && PF13439:Glycosyltransferase Family 4|PF00534:Glycosyl transferases group 1
FvH4_7g24650	3.20889	1.44842	123.697	131.514	209.399	216.628	5.85472	6.49495	7.9e-28	5.25885e-35	1.43e-26	6.84974e-34	- && O80871.1 RecName: Full=Probable protein phosphatase 2C 25; Short=AtPP2C25; AltName: Full=Protein phosphatase AP2C1 && PF00481:Protein phosphatase 2C
FvH4_5g03880	7.49266	6.35732	33.4642	39.0608	28.2514	29.8679	2.46648	2.04794	8.08e-28	2.50618e-14	1.47e-26	1.59733e-13	- && - && PF00170:bZIP transcription factor
FvH4_3g15380	265.192	265.769	71.4269	82.4577	18.6144	16.9692	-1.71042	-3.92065	8.94e-28	1.59883e-118	1.62e-26	9.87669e-117	- && P46283.1 RecName: Full=Sedoheptulose-1,7-bisphosphatase, chloroplastic; AltName: Full=SED(1,7)P2ase; AltName: Full=Sedoheptulose bisphosphatase; Short=SBPase; Flags: Precursor && PF00316:Fructose-1-6-bisphosphatase
FvH4_3g17841	3.0279	2.30624	12.9024	11.5593	74.1855	63.707	2.2748	4.6717	1.06e-27	4.87006e-125	1.91e-26	3.37556e-123	- && C0LGN2.1 RecName: Full=Probable leucine-rich repeat receptor-like serine/threonine-protein kinase At3g14840; Flags: Precursor && PF13855:Leucine rich repeat|PF07714:Protein tyrosine kinase|PF11721:Di-glucose binding within endoplasmic reticulum
FvH4_4g34240	10.2061	11.6073	38.75	41.3532	40.4039	37.9546	1.95228	1.82269	1.09e-27	4.80762e-20	1.96e-26	3.96195e-19	- && Q0J035.2 RecName: Full=Pantothenate kinase 2; AltName: Full=Pantothenic acid kinase 2 && PF03630:Fumble
FvH4_2g07870	98.0457	82.9809	23.3608	16.5218	7.0332	6.378	-2.10689	-3.77607	1.15e-27	8.29661e-89	2.07e-26	3.20431e-87	- && Q8SKU2.2 RecName: Full=Protein TIC 62, chloroplastic; AltName: Full=Translocon at the inner envelope membrane of chloroplasts 62; Short=PsTIC62; Flags: Precursor && PF13460:NAD(P)H-binding
FvH4_4g27500	7.80915	8.0917	1.29608	0.914811	0.298458	0.284568	-2.7708	-4.79004	1.15e-27	3.62226e-33	2.08e-26	4.50875e-32	- && Q9S7Y7.1 RecName: Full=Alpha-xylosidase 1; Flags: Precursor && PF16863:N-terminal barrel of NtMGAM and CtMGAM, maltase-glucoamylase|PF01055:Glycosyl hydrolases family 31
FvH4_1g19261	1.95353	0.960253	14.1477	15.6248	73.6506	81.2551	3.43934	5.72261	1.16e-27	7.38215e-98	2.08e-26	3.26849e-96	- && Q9ZRF1.1 RecName: Full=Probable mannitol dehydrogenase; AltName: Full=NAD-dependent mannitol dehydrogenase && PF00107:Zinc-binding dehydrogenase|PF08240:Alcohol dehydrogenase GroES-like domain
FvH4_4g28550	0.180534	0.387235	8.51442	10.4029	91.8624	97.3814	5.11358	8.33372	1.21e-27	7.71711e-96	2.18e-26	3.34059e-94	- && - && -
FvH4_3g29781	4.4309	5.95016	40.9193	24.7609	123.822	136.295	2.73533	4.62329	1.25e-27	5.29108e-122	2.25e-26	3.50068e-120	- && Q2PCF1.1 RecName: Full=Pleiotropic drug resistance protein 2; AltName: Full=NpPDR2 && PF14510:ABC-transporter extracellular N-terminal|PF01061:ABC-2 type transporter|PF00005:ABC transporter
FvH4_5g04970	65.8691	68.2063	198.909	190.2	233.506	247.974	1.61312	1.82253	1.42e-27	1.44381e-31	2.55e-26	1.73503e-30	- && P37707.1 RecName: Full=B2 protein && PF10539:Development and cell death domain
FvH4_2g15600	60.3489	47.4071	12.6584	12.4836	7.50981	5.05002	-2.0234	-3.11977	1.43e-27	2.40358e-39	2.58e-26	3.50513e-38	- && - && PF01593:Flavin containing amine oxidoreductase
FvH4_1g04700	59.2372	71.7119	16.4776	17.0439	25.059	24.1854	-1.88978	-1.43265	1.44e-27	1.05184e-14	2.58e-26	6.83297e-14	- && Q5N800.1 RecName: Full=Probable chlorophyll(ide) b reductase NYC1, chloroplastic; AltName: Full=Protein NON-YELLOW COLORING 1; Short=OsNYC1; Flags: Precursor && -
FvH4_5g33760	184.11	157.457	42.6384	49.9765	9.2065	11.0464	-1.80652	-4.09938	1.47e-27	4.09813e-111	2.64e-26	2.22994e-109	- && P93111.1 RecName: Full=Glutamyl-tRNA reductase 1, chloroplastic; Short=GluTR; Flags: Precursor && PF05201:Glutamyl-tRNAGlu reductase, N-terminal domain|PF00745:Glutamyl-tRNAGlu reductase, dimerisation domain|PF01488:Shikimate / quinate 5-dehydrogenase
FvH4_6g16320	96.5821	94.3539	21.6332	22.0588	2.71638	3.36696	-2.0515	-5.00032	1.48e-27	1.49715e-57	2.65e-26	3.23443e-56	- && Q9LVV5.2 RecName: Full=Thylakoid lumenal 15.0 kDa protein 2, chloroplastic; Flags: Precursor && -
FvH4_4g01790	25.2762	29.9511	6.21989	5.97368	2.12756	2.59716	-2.10344	-3.57242	1.52e-27	4.21702e-45	2.72e-26	6.92596e-44	- && - && -
FvH4_2g36130	62.6634	51.7011	14.6552	14.4801	3.86778	3.60686	-1.89665	-3.95674	1.56e-27	2.04352e-75	2.79e-26	6.17269e-74	- && Q8GZ63.2 RecName: Full=Pentatricopeptide repeat-containing protein At5g25630 && PF13041:PPR repeat family
FvH4_4g25560	141.828	139.091	41.6994	43.0105	10.538	12.7388	-1.65341	-3.61674	1.57e-27	2.12016e-87	2.81e-26	7.95111e-86	- && Q38954.1 RecName: Full=Inorganic phosphate transporter 2-1, chloroplastic; AltName: Full=H(+)/Pi cotransporter; Short=AtPht2;1; Flags: Precursor && PF01384:Phosphate transporter family
FvH4_3g00420	103.274	95.7005	25.5248	18.0401	7.43657	7.84762	-2.11581	-3.72534	1.86e-27	4.87699e-75	3.33e-26	1.47125e-73	- && Q9C5D3.1 RecName: Full=Heavy metal-associated isoprenylated plant protein 7; Short=AtHIP07; AltName: Full=Farnesylated protein 3; Short=AtFP3; Flags: Precursor && PF00403:Heavy-metal-associated domain
FvH4_5g14630	584.987	575.826	182.356	185.562	93.2883	99.8837	-1.58156	-2.60928	1.9e-27	2.40932e-62	3.39e-26	5.69651e-61	- && Q43157.1 RecName: Full=Ribulose-phosphate 3-epimerase, chloroplastic; AltName: Full=Pentose-5-phosphate 3-epimerase; Short=PPE; AltName: Full=R5P3E; Short=RPE; Flags: Precursor && PF00834:Ribulose-phosphate 3 epimerase family
FvH4_3g09680	4256.87	7479.87	980.976	1119.03	147.359	135.507	-2.406	-5.39557	1.92e-27	7.68343e-124	3.43e-26	5.18665e-122	- && Q9SUI5.2 RecName: Full=Photosystem I reaction center subunit psaK, chloroplastic; AltName: Full=PSI-K; AltName: Full=Photosystem I subunit X; Flags: Precursor && PF01241:Photosystem I psaG / psaK
FvH4_1g26490	0.885257	1.48927	10.716	11.2064	27.3275	29.5593	3.27503	4.55231	2e-27	1.31848e-56	3.58e-26	2.77884e-55	- && - && PF07676:WD40-like Beta Propeller Repeat
FvH4_7g32841	13.2895	13.4207	46.2047	43.723	92.516	92.6886	1.82733	2.77167	2.07e-27	1.00615e-58	3.69e-26	2.22107e-57	- && Q9S7N9.1 RecName: Full=Polyadenylate-binding protein-interacting protein 12; Short=PABP-interacting protein 12; Short=Poly(A)-binding protein-interacting protein 12; AltName: Full=PAM2-containing protein CID12; AltName: Full=Protein CTC-INTERACTING DOMAIN 12; AltName: Full=RNA-binding protein 37; Short=AtRBP37 && PF00076:RNA recognition motif. (a.k.a. RRM, RBD, or RNP domain)
FvH4_5g12520	19.6743	17.4916	2.63367	2.69603	0.540521	0.812092	-2.72547	-4.81446	2.12e-27	9.57584e-30	3.77e-26	1.08946e-28	- && Q9LS40.1 RecName: Full=Protein ASPARTIC PROTEASE IN GUARD CELL 1; Short=AtASPG1; Flags: Precursor && PF14541:Xylanase inhibitor C-terminal|PF14543:Xylanase inhibitor N-terminal
FvH4_5g23210	66.7138	61.9203	18.8742	16.3428	10.2875	11.9775	-1.79306	-2.55338	2.19e-27	1.12345e-43	3.9e-26	1.79575e-42	- && Q9FGM0.1 RecName: Full=ATP-dependent zinc metalloprotease FTSH 11, chloroplastic/mitochondrial; Short=AtFTSH11; Flags: Precursor && PF00004:ATPase family associated with various cellular activities (AAA)|PF01434:Peptidase family M41
FvH4_6g06970	3.05248	3.35273	13.1899	14.9258	21.3691	21.1784	2.20966	2.70928	2.44e-27	2.3354e-37	4.33e-26	3.23553e-36	- && Q9M9W9.1 RecName: Full=Probable protein phosphatase 2C 34; Short=AtPP2C34 && PF00481:Protein phosphatase 2C
FvH4_2g24800	1.16166	1.02118	8.22454	7.92713	36.5713	27.6734	2.9654	4.85965	2.53e-27	4.62556e-79	4.49e-26	1.51086e-77	- && Q56XP4.2 RecName: Full=Sodium/hydrogen exchanger 2; AltName: Full=Na(+)/H(+) exchanger 2; Short=NHE-2 && PF00999:Sodium/hydrogen exchanger family
FvH4_2g10850	108.022	100.905	20.12	20.4654	5.48307	2.96564	-2.28773	-4.63412	2.8e-27	2.20938e-40	4.97e-26	3.29624e-39	- && P32295.1 RecName: Full=Indole-3-acetic acid-induced protein ARG7 && PF02519:Auxin responsive protein
FvH4_3g08560	318.752	314.864	96.5023	75.423	29.0121	30.9632	-1.80617	-3.42344	2.91e-27	3.37118e-100	5.16e-26	1.56086e-98	- && Q9ZSR7.1 RecName: Full=Triose phosphate/phosphate translocator TPT, chloroplastic; AltName: Full=Protein ACCLIMATION OF PHOTOSYNTHESIS TO ENVIRONMENT 2; Flags: Precursor && PF03151:Triose-phosphate Transporter family
FvH4_5g05100	7.71984	6.17816	25.3123	25.4044	61.0839	64.0293	1.94439	3.14873	3.06e-27	1.12901e-66	5.42e-26	2.93127e-65	- && Q9LRA7.1 RecName: Full=Probable alpha,alpha-trehalose-phosphate synthase [UDP-forming] 9; AltName: Full=Trehalose-6-phosphate synthase 9; Short=AtTPS9 && PF02358:Trehalose-phosphatase|PF00982:Glycosyltransferase family 20
FvH4_5g16510	11.6472	9.98278	45.7843	48.3041	45.6674	47.9718	2.19832	2.09272	3.08e-27	2.81689e-19	5.46e-26	2.24897e-18	- && Q94JX5.1 RecName: Full=LIM domain-containing protein WLIM1; AltName: Full=Widely-expressed LIM protein 1; Short=AtWLIM1 && PF00412:LIM domain
FvH4_6g44860	75.6492	70.788	18.7661	20.2704	6.0731	6.1292	-1.83113	-3.60729	3.18e-27	2.631e-66	5.62e-26	6.74818e-65	- && - && -
FvH4_5g08410	5.1753	5.53607	22.1303	21.1563	25.0687	26.5119	2.09033	2.24532	3.24e-27	1.31942e-25	5.73e-26	1.30591e-24	- && - && PF06813:Nodulin-like
FvH4_3g26800	8.06798	6.98922	27.7451	24.5732	29.3582	27.853	1.87315	1.90407	3.31e-27	3.24717e-25	5.85e-26	3.18548e-24	- && B7ZWR6.1 RecName: Full=Outer envelope protein 61; AltName: Full=Tetratricopeptide repeat domain-containing protein 7 && -
FvH4_6g15720	1.40319	1.53423	8.31903	8.43017	15.8505	14.3828	2.58653	3.34087	3.6e-27	2.71091e-41	6.36e-26	4.13725e-40	- && - && PF12906:RING-variant domain
FvH4_4g23091	0.0716017	0.191977	36.9942	38.8542	36.2579	31.9498	8.21029	7.9606	3.65e-27	3.95739e-24	6.43e-26	3.71927e-23	- && Q94AG2.2 RecName: Full=Somatic embryogenesis receptor kinase 1; Short=AtSERK1; AltName: Full=Somatic embryogenesis receptor-like kinase 1; Flags: Precursor && PF08263:Leucine rich repeat N-terminal domain|PF13855:Leucine rich repeat
FvH4_7g30023	4.54123	5.02915	19.7051	18.526	50.8275	45.221	2.07342	3.30468	3.76e-27	8.65437e-66	6.63e-26	2.20034e-64	- && F4JTB3.1 RecName: Full=Protein DETOXIFICATION 35; Short=AtDTX35; AltName: Full=Multidrug and toxic compound extrusion protein 35; Short=MATE protein 35; AltName: Full=Protein DETOXIFYING EFFLUX CARRIER 35; Short=Protein DTX5; AltName: Full=Protein FLOWER FLAVONOID TRANSPORTER; Short=Protein FFT && PF01554:MatE
FvH4_6g09150	83.8709	101.176	21.5102	23.4272	9.61477	9.08397	-1.9658	-3.328	3.96e-27	9.27508e-53	6.97e-26	1.81519e-51	- && O80363.1 RecName: Full=50S ribosomal protein L17, chloroplastic; AltName: Full=CL17; Flags: Precursor && PF01196:Ribosomal protein L17
FvH4_6g23970	11.9364	10.5616	40.2574	40.7258	106.366	114.597	1.92451	3.27438	3.99e-27	1.95134e-74	7.01e-26	5.83373e-73	- && Q5NDL1.1 RecName: Full=EGF domain-specific O-linked N-acetylglucosamine transferase; AltName: Full=Extracellular O-linked N-acetylglucosamine transferase; Flags: Precursor && PF04577:Protein of unknown function (DUF563)
FvH4_3g21020	4454.07	5849.08	1006.53	1349.66	139.331	192.141	-2.05182	-4.97951	4.13e-27	2.39161e-139	7.27e-26	2.05529e-137	- && Q9S7M0.1 RecName: Full=Chlorophyll a-b binding protein 3, chloroplastic; AltName: Full=Light-harvesting chlorophyll B-binding protein 3; Short=LHCB3*1; Short=Lhcb3; Flags: Precursor && PF00504:Chlorophyll A-B binding protein
FvH4_6g25460	123.763	140.043	41.1782	39.8069	21.3532	20.7806	-1.62768	-2.66818	4.14e-27	7.83159e-64	7.28e-26	1.91586e-62	- && Q9ZNZ7.3 RecName: Full=Ferredoxin-dependent glutamate synthase 1, chloroplastic/mitochondrial; AltName: Full=Fd-GOGAT 1; Flags: Precursor && -
FvH4_7g29020	22.2898	21.8292	3.71437	4.00278	1.07702	0.127748	-2.43904	-5.20873	4.15e-27	8.48671e-06	7.29e-26	2.90871e-05	- && Q9FJ82.1 RecName: Full=Dihydrodipicolinate reductase-like protein CRR1, chloroplastic; AltName: Full=4-hydroxy-tetrahydrodipicolinate reductase 3; Short=HTPA reductase 3; AltName: Full=Protein CHLORORESPIRATORY REDUCTION 1; Flags: Precursor && PF05173:Dihydrodipicolinate reductase, C-terminus|PF01113:Dihydrodipicolinate reductase, N-terminus
FvH4_6g39720	7.39343	6.24793	27.3162	23.9192	41.0037	43.0511	1.98569	2.60179	4.16e-27	1.77765e-43	7.29e-26	2.83365e-42	- && F4JMJ1.1 RecName: Full=Heat shock 70 kDa protein 17; AltName: Full=Heat shock protein 70-17; Short=AtHsp70-17; Flags: Precursor && PF00012:Hsp70 protein
FvH4_2g41370	29.0308	30.2197	6.57545	4.72929	2.03832	1.6333	-2.31433	-4.02948	4.45e-27	4.02804e-48	7.8e-26	7.10136e-47	- && Q8S9J6.1 RecName: Full=Aspartyl protease family protein At5g10770; Flags: Precursor && PF14543:Xylanase inhibitor N-terminal|PF14541:Xylanase inhibitor C-terminal
FvH4_3g36952	2.7686	3.66889	29.511	42.5245	62.0609	86.1418	3.55608	4.49779	4.52e-27	5.06829e-44	7.92e-26	8.15725e-43	- && - && -
FvH4_1g06000	17.552	16.469	53.9162	52.1252	98.6629	106.437	1.71631	2.56993	4.71e-27	8.95473e-54	8.24e-26	1.79164e-52	- && P34105.3 RecName: Full=NADP-dependent malic enzyme; Short=NADP-ME && PF00390:Malic enzyme, N-terminal domain|PF03949:Malic enzyme, NAD binding domain
FvH4_2g15450	33.0755	27.1978	99.7629	95.927	148.96	153.421	1.7752	2.30472	4.83e-27	2.95602e-41	8.44e-26	4.50836e-40	- && - && PF05278:Arabidopsis phospholipase-like protein (PEARLI 4)
FvH4_4g36380	5.80113	5.00787	19.6673	21.0788	27.3754	29.3893	1.99137	2.37119	5.03e-27	3.61143e-33	8.78e-26	4.49767e-32	- && Q8LPB4.1 RecName: Full=Phytosulfokine receptor 1; Short=DcPSKR1; AltName: Full=Phytosulfokine LRR receptor kinase 1; Flags: Precursor && PF00069:Protein kinase domain|PF13855:Leucine rich repeat|PF08263:Leucine rich repeat N-terminal domain
FvH4_6g50621	0.0552824	0.148222	27.7814	29.8032	5.71506	3.92939	8.18609	5.51961	5.64e-27	1.06142e-08	9.84e-26	4.72917e-08	- && O49453.1 RecName: Full=Uncharacterized protein At4g28440 && -
FvH4_1g22220	60.5441	63.4443	205.938	274.594	305.013	366.663	2.0309	2.41551	6.01e-27	1.8208e-39	1.05e-25	2.67199e-38	- && Q9SJ02.1 RecName: Full=Stress enhanced protein 2, chloroplastic; Flags: Precursor && -
FvH4_5g20190	118.696	148.27	31.8043	35.7011	12.8058	17.2502	-1.90734	-3.17458	6.17e-27	4.08384e-51	1.07e-25	7.72613e-50	- && Q8W463.1 RecName: Full=50S ribosomal protein L19-1, chloroplastic; Flags: Precursor && PF01245:Ribosomal protein L19
FvH4_6g16900	1.70582	1.47085	8.0845	8.08994	6.06204	5.55004	2.42574	1.84918	6.59e-27	1.1738e-10	1.15e-25	6.07053e-10	- && Q8BHB4.1 RecName: Full=WD repeat-containing protein 3 && -
FvH4_1g17370	0.353885	0.579839	7.78765	8.10564	6.87249	7.16179	4.15398	3.87937	6.81e-27	8.42985e-17	1.19e-25	6.10077e-16	- && Q9SN22.1 RecName: Full=Scarecrow-like protein 32; Short=AtSCL32; AltName: Full=GRAS family protein 18; Short=AtGRAS-18 && PF03514:GRAS domain family
FvH4_4g15260	2755.67	3091.42	861.558	936.561	247.907	332.443	-1.62494	-3.35437	6.87e-27	7.60753e-77	1.19e-25	2.37814e-75	- && P29302.1 RecName: Full=Photosystem I reaction center subunit II, chloroplastic; AltName: Full=Photosystem I 20 kDa subunit; Short=PSI-D; Flags: Precursor && PF02531:PsaD
FvH4_5g15500	153.966	209.747	29.6582	41.4733	6.41204	6.58769	-2.27761	-4.82837	6.93e-27	2.84973e-90	1.2e-25	1.14033e-88	- && - && PF06549:Protein of unknown function (DUF1118)
FvH4_6g24790	34.0581	32.9256	113.267	113.878	146.488	134.131	1.83797	2.04492	6.96e-27	1.2267e-27	1.21e-25	1.30272e-26	- && Q39096.1 RecName: Full=Protein EARLY RESPONSIVE TO DEHYDRATION 15; AltName: Full=PAM2-containing protein CID1; AltName: Full=Polyadenylate-binding protein-interacting protein 1; Short=PABP-interacting protein 1; Short=Poly(A)-binding protein-interacting protein 1; AltName: Full=Protein CTC-INTERACTING DOMAIN 1; AltName: Full=Protein LIGHT STRESS-REGULATED 1 && -
FvH4_6g43280	145.436	175.807	42.6302	42.1873	14.0251	12.0683	-1.84523	-3.64196	7.61e-27	4.17609e-69	1.32e-25	1.14018e-67	- && O23049.1 RecName: Full=50S ribosomal protein L6, chloroplastic; AltName: Full=Protein EMBRYO DEFECTIVE 2394; Flags: Precursor && PF00347:Ribosomal protein L6
FvH4_3g31100	40.4484	42.9377	120.465	126.839	300.06	341.94	1.64451	2.92285	7.73e-27	1.05314e-72	1.34e-25	3.06581e-71	- && Q9FJH6.1 RecName: Full=ABC transporter F family member 1; Short=ABC transporter ABCF.1; Short=AtABCF1; AltName: Full=GCN20-type ATP-binding cassette protein GCN1 && PF00005:ABC transporter|PF12848:ABC transporter
novel.162	35.4296	39.5983	6.66975	7.95228	1.4077	2.30002	-2.28313	-4.37281	8.32e-27	2.28624e-42	1.44e-25	3.57583e-41	- && - && -
FvH4_2g27940	14.2939	13.081	3.0368	2.85256	1.43118	1.43061	-2.14053	-3.27992	8.41e-27	1.6645e-36	1.45e-25	2.24853e-35	- && Q9LV48.1 RecName: Full=Proline-rich receptor-like protein kinase PERK1; AltName: Full=Proline-rich extensin-like receptor kinase 1; Short=AtPERK1 && PF00069:Protein kinase domain
FvH4_2g16880	20.5382	22.8665	69.1039	66.993	82.3294	86.2111	1.72452	1.93514	8.65e-27	1.17359e-29	1.5e-25	1.32808e-28	- && Q38871.1 RecName: Full=Calcium-dependent protein kinase 5; AltName: Full=Calmodulin-domain protein kinase CDPK isoform 5 && PF13499:EF-hand domain pair|PF00069:Protein kinase domain
FvH4_6g22050	2.33839	2.01247	15.2216	13.1907	19.2725	16.9287	2.78498	3.03657	9.32e-27	4.64785e-26	1.61e-25	4.68385e-25	- && P46665.3 RecName: Full=Homeobox-leucine zipper protein HAT14; AltName: Full=Homeodomain-leucine zipper protein HAT14; Short=HD-ZIP protein 14 && PF04618:HD-ZIP protein N terminus|PF00046:Homeobox domain|PF02183:Homeobox associated leucine zipper
FvH4_3g39560	0.749832	0.885547	8.01789	9.34866	8.63387	10.5219	3.48183	3.52519	1.06e-26	5.31258e-21	1.84e-25	4.52541e-20	- && O64732.1 RecName: Full=UDP-glycosyltransferase 87A1 && PF00201:UDP-glucoronosyl and UDP-glucosyl transferase
FvH4_6g08000	3.75096	4.37804	19.333	21.0035	53.0207	58.0867	2.3857	3.7493	1.08e-26	2.35291e-68	1.87e-25	6.36433e-67	- && Q8LFP7.2 RecName: Full=Aquaporin NIP1-2; AltName: Full=NOD26-like intrinsic protein 1-2; Short=AtNIP1;2; AltName: Full=Nodulin-26-like major intrinsic protein 2; Short=NodLikeMip2; Short=Protein NLM2; Contains: RecName: Full=Aquaporin NIP1-2, N-terminally processed && PF00230:Major intrinsic protein
FvH4_1g25611	0.50694	1.20817	38.3551	51.8217	77.2783	109.432	5.76695	6.71792	1.15e-26	6.20193e-36	1.99e-25	8.26297e-35	- && - && -
FvH4_4g12810	19.4998	20.1254	3.84313	3.0285	2.52562	2.20156	-2.45197	-3.08696	1.18e-26	5.75101e-27	2.03e-25	5.96594e-26	- && Q9FKP1.1 RecName: Full=Cation/calcium exchanger 1; Short=AtCCX1; AltName: Full=Protein CATION EXCHANGER 7 && -
FvH4_4g32900	6.26861	6.38729	26.4248	27.4864	68.9274	52.3173	2.16679	3.23817	1.22e-26	6.27541e-49	2.11e-25	1.13557e-47	- && - && -
FvH4_1g12461	0.400216	0.755108	11.5466	11.4364	32.8811	30.9929	4.37491	5.75064	1.29e-26	9.94563e-51	2.21e-25	1.86944e-49	- && O31581.1 RecName: Full=AB hydrolase superfamily protein YfhM && PF00561:alpha/beta hydrolase fold
FvH4_2g40550	9.96225	10.0305	34.8601	38.5614	25.4103	29.579	1.95295	1.43736	1.29e-26	4.52464e-11	2.22e-25	2.40691e-10	- && O49858.1 RecName: Full=Cytochrome P450 82A3; AltName: Full=Cytochrome P450 CP6 && PF00067:Cytochrome P450
FvH4_4g30820	20.1426	18.216	2.96175	3.926	1.22097	0.988866	-2.40082	-4.13457	1.36e-26	1.23014e-40	2.34e-25	1.84355e-39	- && P94026.1 RecName: Full=Ribulose-1,5 bisphosphate carboxylase/oxygenase large subunit N-methyltransferase, chloroplastic; AltName: Full=[Ribulose-bisphosphate carboxylase]-lysine N-methyltransferase; Short=RuBisCO LSMT; Short=RuBisCO methyltransferase; Short=rbcMT; Flags: Precursor && -
FvH4_4g34790	2.73424	3.54208	14.7697	13.5714	28.068	27.9741	2.24907	3.13512	1.4e-26	2.7977e-49	2.4e-25	5.10224e-48	- && Q8W4I4.1 RecName: Full=Potassium transporter 6; Short=AtHAK6; Short=AtPOT6 && -
FvH4_2g26870	69.9843	64.9223	19.7871	19.2634	7.61838	7.16002	-1.71247	-3.2119	1.41e-26	7.02089e-65	2.42e-25	1.74317e-63	- && Q9C8E6.1 RecName: Full=Protein PLASTID MOVEMENT IMPAIRED 1 && PF10358:N-terminal C2 in EEIG1 and EHBP1 proteins
FvH4_3g08410	0.114866	0.0684388	13.8646	16.0058	69.3028	79.0744	7.44375	9.65853	1.5e-26	4.71132e-46	2.57e-25	7.88124e-45	- && B6VJS4.2 RecName: Full=Trans-resveratrol di-O-methyltransferase; AltName: Full=Resveratrol O-methyltransferase; Short=ROMT; Short=VvROMT && PF00891:O-methyltransferase|PF08100:Dimerisation domain
FvH4_1g08260	6.11014	5.19674	23.934	20.0929	14.4003	13.2305	2.0377	1.26763	1.76e-26	1.02443e-08	3.02e-25	4.57135e-08	- && Q9LYG9.1 RecName: Full=Mechanosensitive ion channel protein 10; AltName: Full=Mechanosensitive channel of small conductance-like 10; AltName: Full=MscS-Like protein 10; Short=AtMSL10 && PF00924:Mechanosensitive ion channel
FvH4_1g18550	624.625	604.086	196.312	201.927	15.0297	18.7987	-1.54931	-5.20646	1.86e-26	5.2609e-193	3.18e-25	9.7239e-191	- && Q8LF99.2 RecName: Full=Probable xyloglucan endotransglucosylase/hydrolase protein 6; Short=At-XTH6; Short=XTH-6; Flags: Precursor && -
FvH4_6g37810	18.8958	20.8554	3.79843	3.04079	0.972366	0.931328	-2.46348	-4.40501	1.96e-26	1.20721e-36	3.35e-25	1.63268e-35	- && Q9LYT3.1 RecName: Full=Protein DETOXIFICATION 41; Short=AtDTX41; AltName: Full=Multidrug and toxic compound extrusion protein 41; Short=MATE protein 41; AltName: Full=Protein TANNIN-DEFICIENT SEED 3; AltName: Full=Protein TRANSPARENT TESTA 12 && PF01554:MatE
FvH4_7g05170	234.713	260.588	64.3977	70.9374	22.5025	25.0226	-1.79558	-3.4047	1.98e-26	1.79416e-64	3.38e-25	4.44041e-63	- && - && -
FvH4_6g23550	8.8872	7.46541	31.6019	27.6053	123.665	120.422	1.93271	3.87827	2.14e-26	1.82421e-111	3.66e-25	9.97277e-110	- && Q94A08.2 RecName: Full=Probable galactinol--sucrose galactosyltransferase 2; AltName: Full=Protein SEED IMBIBITION 2; AltName: Full=Raffinose synthase 2 && PF05691:Raffinose synthase or seed imbibition protein Sip1
FvH4_6g48210	16.3319	16.2658	1.7499	2.65163	0.297573	0.279426	-2.81211	-5.83991	2.3e-26	1.13514e-29	3.92e-25	1.28518e-28	- && Q9C554.1 RecName: Full=Expansin-A1; Short=AtEXPA1; AltName: Full=Alpha-expansin-1; Short=At-EXP1; Short=AtEx1; AltName: Full=Ath-ExpAlpha-1.2; Flags: Precursor && PF01357:Pollen allergen|PF03330:Rare lipoprotein A (RlpA)-like double-psi beta-barrel
FvH4_7g27970	28.882	28.4118	4.87138	3.89973	0.439296	0.0990014	-2.63169	-6.70803	2.31e-26	1.28045e-24	3.94e-25	1.22516e-23	- && Q9FHM9.1 RecName: Full=Protein EXORDIUM-like 3; Flags: Precursor && PF04674:Phosphate-induced protein 1 conserved region
FvH4_3g06690	45.1134	40.1594	9.99543	11.3042	4.30243	5.24472	-1.92488	-3.18356	2.32e-26	1.6256e-46	3.96e-25	2.74337e-45	- && Q9FI78.1 RecName: Full=Shikimate O-hydroxycinnamoyltransferase; AltName: Full=Hydroxycinnamoyl transferase; AltName: Full=Hydroxycinnamoyl-Coenzyme A shikimate/quinate hydroxycinnamoyltransferase && PF02458:Transferase family
FvH4_4g24410	49.4488	35.362	9.0785	9.92751	3.36549	3.76614	-2.0815	-3.59551	2.43e-26	3.42309e-57	4.13e-25	7.3138e-56	- && Q9LRB5.1 RecName: Full=Lysine histidine transporter 2; Short=AtLHT2; AltName: Full=Amino acid transporter-like protein 2 && PF13857:Ankyrin repeats (many copies)|PF12796:Ankyrin repeats (3 copies)
FvH4_6g43670	24.65	21.4226	4.14393	3.03492	1.01277	0.805556	-2.60614	-4.67879	2.64e-26	2.21815e-35	4.5e-25	2.91198e-34	- && O64407.1 RecName: Full=Beta-amylase; AltName: Full=1,4-alpha-D-glucan maltohydrolase && PF01373:Glycosyl hydrolase family 14
FvH4_6g32920	19.1732	17.9581	63.4672	64.7299	174.829	152.104	1.86409	3.11654	2.68e-26	4.45802e-66	4.55e-25	1.13716e-64	- && Q05737.1 RecName: Full=GTP-binding protein YPTM2 && PF00071:Ras family
FvH4_6g40970	6329.12	6484.43	1835.96	2132.12	233.529	291.587	-1.61479	-4.63075	2.73e-26	2.98462e-170	4.63e-25	3.88318e-168	- && P27518.2 RecName: Full=Chlorophyll a-b binding protein 151, chloroplastic; AltName: Full=LHCII type II CAB-151; Short=LHCP; Flags: Precursor && PF00504:Chlorophyll A-B binding protein
FvH4_5g32300	157.644	140.538	42.4252	41.0183	22.0771	20.1153	-1.76123	-2.8425	2.94e-26	7.43988e-49	4.98e-25	1.34108e-47	- && Q9SMS0.1 RecName: Full=NAD(P)H-quinone oxidoreductase subunit T, chloroplastic; AltName: Full=DNA J PROTEIN C75; AltName: Full=NAD(P)H dehydrogenase subunit T; Short=NDH subunit T; AltName: Full=NADH-plastoquinone oxidoreductase subunit T; AltName: Full=Protein CHLORORESPIRATORY REDUCTION J; Flags: Precursor && PF00226:DnaJ domain
FvH4_3g38990	2.17084	2.42516	13.4208	12.863	15.5175	10.423	2.59042	2.475	3.05e-26	2.91809e-15	5.17e-25	1.95736e-14	- && O80871.1 RecName: Full=Probable protein phosphatase 2C 25; Short=AtPP2C25; AltName: Full=Protein phosphatase AP2C1 && PF00481:Protein phosphatase 2C
FvH4_6g43551	31.5658	43.4666	5.56815	6.70902	1.95386	1.27018	-2.5356	-4.55182	3.12e-26	6.3175e-39	5.28e-25	9.1214e-38	- && Q9LJ45.1 RecName: Full=Cyclin-U1-1; Short=CycU1;1; AltName: Full=Cyclin-P2.1; Short=CycP2;1 && PF08613:Cyclin
FvH4_2g26030	99.0204	90.3853	28.5072	29.1488	14.9924	15.2073	-1.63981	-2.67106	3.13e-26	1.45963e-55	5.3e-25	3.01895e-54	- && P0DKG8.1 RecName: Full=Putative GTP diphosphokinase RSH1, chloroplastic; AltName: Full=RelA/SpoT homolog 1; Short=AtRSH1; AltName: Full=ppGpp synthetase RSH1; Flags: Precursor && PF02824:TGS domain|PF13328:HD domain|PF04607:Region found in RelA / SpoT proteins
FvH4_4g07270	48.8941	41.2185	12.466	12.1036	2.75061	3.28647	-1.79875	-3.9244	3.81e-26	9.62177e-77	6.45e-25	2.99975e-75	- && Q9LU68.1 RecName: Full=Protein CHLOROPLAST IMPORT APPARATUS 2; Flags: Precursor && PF06203:CCT motif
FvH4_4g17290	123.051	135.919	27.2275	35.6173	11.2185	8.74492	-1.96643	-3.71605	4.05e-26	2.39076e-69	6.84e-25	6.5427e-68	- && A7NW78.1 RecName: Full=CASP-like protein 1E2; Short=VvCASPL1E2 && PF04535:Domain of unknown function (DUF588)
FvH4_4g02370	1172.25	1212.92	335.761	394.604	38.1424	58.8315	-1.63101	-4.64244	4.17e-26	1.31308e-118	7.04e-25	8.15473e-117	- && Q9SS87.1 RecName: Full=Protein SIEVE ELEMENT OCCLUSION B; Short=AtSEOb; AltName: Full=Protein SIEVE ELEMENT OCCLUSION-RELATED 1; Short=AtSEOR1 && PF14576:Sieve element occlusion N-terminus|PF14577:Sieve element occlusion C-terminus
FvH4_2g16054	43.7496	46.9822	130.821	154.62	94.0984	114.624	1.72982	1.17997	4.21e-26	3.93505e-11	7.1e-25	2.10336e-10	- && Q9SX98.1 RecName: Full=Lysine histidine transporter-like 8; AltName: Full=Amino acid transporter-like protein 1 && PF01490:Transmembrane amino acid transporter protein
FvH4_2g37500	0.0702619	0.0313974	25.2563	26.3599	33.9175	48.9701	9.0944	9.67896	4.38e-26	1.21122e-28	7.38e-25	1.32807e-27	- && Q94FT4.1 RecName: Full=Salutaridinol 7-O-acetyltransferase; Short=salAT && PF02458:Transferase family
FvH4_3g30600	281.497	258.927	80.8429	82.7923	21.4684	19.756	-1.64747	-3.73383	4.38e-26	2.8422e-92	7.38e-25	1.16947e-90	- && P25864.1 RecName: Full=50S ribosomal protein L9, chloroplastic; AltName: Full=CL9; Flags: Precursor && PF03948:Ribosomal protein L9, C-terminal domain|PF01281:Ribosomal protein L9, N-terminal domain
FvH4_7g19610	25.8167	28.2184	5.53969	5.70409	3.23871	6.222	-2.1888	-2.54205	4.67e-26	1.19025e-17	7.86e-25	8.88455e-17	- && Q9C942.1 RecName: Full=Caffeoylshikimate esterase; AltName: Full=Lysophospholipase 2; Short=LysoPL2 && PF12146:Serine aminopeptidase, S33
FvH4_4g19120	8.18661	6.56616	47.5533	49.4405	28.5051	17.8215	2.79605	1.63166	4.79e-26	6.26982e-05	8.06e-25	0.000192992	- && O50001.1 RecName: Full=Major allergen Pru ar 1; AltName: Allergen=Pru ar 1 && PF00407:Pathogenesis-related protein Bet v I family
FvH4_5g04390	49.3755	72.4904	11.8456	10.0856	2.86791	2.15441	-2.39868	-4.61614	4.88e-26	5.52425e-50	8.2e-25	1.0235e-48	- && - && -
FvH4_6g45620	9.81174	8.88142	1.4284	1.36584	0.34636	0.248363	-2.66571	-4.98587	4.99e-26	5.85523e-29	8.38e-25	6.47188e-28	- && Q9LFT1.1 RecName: Full=Protein trichome birefringence-like 21 && PF13839:GDSL/SGNH-like Acyl-Esterase family found in Pmr5 and Cas1p|PF14416:PMR5 N terminal Domain
FvH4_3g20090	0.0722651	0.0645852	17.041	17.0205	40.0127	52.5778	8.03983	9.38437	5.37e-26	5.78886e-35	9.01e-25	7.53587e-34	- && Q9LXQ8.1 RecName: Full=F-box/LRR-repeat protein At3g58940 && PF00646:F-box domain|PF08387:FBD
FvH4_7g31800	10.1839	14.4013	49.6681	59.8127	103.282	121.534	2.22985	3.16999	5.67e-26	1.97343e-50	9.51e-25	3.6915e-49	- && P0CH02.1 RecName: Full=Putative RING-H2 finger protein ATL21B; AltName: Full=RING-type E3 ubiquitin transferase ATL21B; Flags: Precursor && PF07896:Protein of unknown function (DUF1674)|PF13639:Ring finger domain|PF14380:Wall-associated receptor kinase C-terminal|PF13947:Wall-associated receptor kinase galacturonan-binding
FvH4_3g35280	0.71568	0.586319	12.5363	17.6048	16.9291	13.1884	4.61481	4.51502	5.76e-26	3.8048e-20	9.65e-25	3.14555e-19	- && P27880.1 RecName: Full=18.2 kDa class I heat shock protein && -
FvH4_7g28970	32.4901	37.8563	7.75258	8.09622	2.11613	4.24555	-2.07416	-3.49839	5.99e-26	1.536e-32	1e-24	1.88372e-31	- && - && PF01963:TraB family
FvH4_2g25210	9.26045	10.1766	32.9958	34.0542	58.2538	64.072	1.86214	2.63157	6.14e-26	8.62728e-46	1.03e-24	1.4331e-44	- && P46423.1 RecName: Full=Glutathione S-transferase; AltName: Full=25 kDa auxin-binding protein; AltName: Full=GST class-phi && PF02798:Glutathione S-transferase, N-terminal domain|PF00043:Glutathione S-transferase, C-terminal domain
FvH4_4g31140	55.7033	71.7203	14.3343	15.2588	3.62793	3.62646	-2.03029	-4.15643	6.34e-26	3.217e-62	1.06e-24	7.59076e-61	- && Q9C554.1 RecName: Full=Expansin-A1; Short=AtEXPA1; AltName: Full=Alpha-expansin-1; Short=At-EXP1; Short=AtEx1; AltName: Full=Ath-ExpAlpha-1.2; Flags: Precursor && -
FvH4_5g39460	45.8681	50.8241	150.637	195.963	213.608	281.3	1.91818	2.33381	6.41e-26	1.65464e-34	1.07e-24	2.13372e-33	- && Q6UW68.1 RecName: Full=Transmembrane protein 205 && PF13664:Domain of unknown function (DUF4149)
novel.268	0.15768	0.228999	4.87414	4.44194	12.0529	8.28898	4.65637	5.68627	6.56e-26	4.42408e-37	1.1e-24	6.0786e-36	- && - && -
FvH4_3g20170	0.624039	0.262456	8.52654	10.6735	20.1321	25.6568	4.53397	5.68975	6.73e-26	1.08832e-42	1.12e-24	1.71488e-41	- && Q86A88.1 RecName: Full=Dynein light chain, cytoplasmic; AltName: Full=Dynein light chain LC8-type 2 && PF01221:Dynein light chain type 1
FvH4_1g19540	115.16	103.448	33.0861	31.5896	12.7754	11.9236	-1.68102	-3.16743	7.95e-26	1.10954e-66	1.32e-24	2.88394e-65	- && Q9FGD7.1 RecName: Full=Putative U-box domain-containing protein 50; AltName: Full=Plant U-box protein 50 && PF04564:U-box domain|PF07714:Protein tyrosine kinase
FvH4_2g22470	4014.92	4500.54	1277.08	1396.15	375.027	444.812	-1.59521	-3.39844	8.08e-26	3.15598e-94	1.35e-24	1.33635e-92	- && Q39194.2 RecName: Full=Photosystem II reaction center W protein, chloroplastic; AltName: Full=PSII 6.1 kDa protein; Flags: Precursor && PF07123:Photosystem II reaction centre W protein (PsbW)
FvH4_6g50060	147.344	160.012	45.3583	44.2582	21.5838	14.7797	-1.70207	-3.0984	8.76e-26	1.51018e-47	1.46e-24	2.62467e-46	- && O49856.1 RecName: Full=Ferredoxin-thioredoxin reductase catalytic chain, chloroplastic; Short=FTR-C; AltName: Full=Ferredoxin-thioredoxin reductase subunit B; Short=FTR-B; Flags: Precursor && PF02943:Ferredoxin thioredoxin reductase catalytic beta chain
FvH4_1g00150	6.7129	6.41325	47.2257	45.6209	150.476	168.188	2.89915	4.58023	8.89e-26	1.02042e-73	1.48e-24	3.02349e-72	- && - && -
FvH4_3g41220	0	0	144.122	160.641	495.762	584.833	15.2431	16.971	8.91e-26	1.58803e-31	1.48e-24	1.90637e-30	- && Q2QYH7.1 RecName: Full=Cytochrome P450 714C2 && PF00067:Cytochrome P450
FvH4_3g36860	6.816	6.34545	30.4754	44.0078	36.2435	60.4654	2.5779	2.85523	9.43e-26	8.5295e-24	1.57e-24	7.94206e-23	- && Q940T5.1 RecName: Full=E3 ubiquitin-protein ligase RDUF2; AltName: Full=RING and DUF1117 domain-containing protein 2; Short=AtRDUF2 && PF14369:zinc-ribbon|PF06547:Protein of unknown function (DUF1117)|PF13639:Ring finger domain
FvH4_3g03433	1.21944	0.887447	7.18513	8.11373	18.6198	18.4703	2.94094	4.12043	9.47e-26	1.67452e-53	1.57e-24	3.33031e-52	- && O64782.1 RecName: Full=G-type lectin S-receptor-like serine/threonine-protein kinase SD1-29; AltName: Full=S-domain-1 (SD1) receptor kinase 29; Short=SD1-29; Flags: Precursor && PF01453:D-mannose binding lectin|PF08276:PAN-like domain|PF00954:S-locus glycoprotein domain|PF07714:Protein tyrosine kinase
FvH4_2g00100	184.621	218.77	45.5715	58.2087	14.3199	13.6352	-1.88212	-3.87234	9.79e-26	1.55073e-98	1.62e-24	6.94518e-97	- && - && -
FvH4_4g18960	48.0019	47.9164	146.286	188.889	211.391	235.406	1.88158	2.19777	1.02e-25	8.44791e-38	1.69e-24	1.17952e-36	- && O50001.1 RecName: Full=Major allergen Pru ar 1; AltName: Allergen=Pru ar 1 && PF00407:Pathogenesis-related protein Bet v I family
FvH4_4g12490	42.133	49.5368	139.711	171.541	315.677	357.672	1.83983	2.85497	1.08e-25	1.04531e-62	1.78e-24	2.49429e-61	- && Q7XT99.2 RecName: Full=Probable aldo-keto reductase 2 && PF00248:Aldo/keto reductase family
FvH4_7g25910	0.327058	0.2923	7.54231	9.66708	33.429	46.6371	4.876	6.99562	1.1e-25	7.0537e-61	1.81e-24	1.61052e-59	- && - && -
FvH4_1g07981	1.43142	0.724131	9.70825	12.9371	47.6545	60.0436	3.47944	5.63267	1.13e-25	7.92499e-86	1.87e-24	2.88834e-84	- && - && PF13359:DDE superfamily endonuclease
FvH4_1g28960	967.504	921.635	292.87	319.089	75.5178	75.9537	-1.55	-3.6627	1.17e-25	2.43723e-126	1.94e-24	1.74112e-124	- && Q945B7.1 RecName: Full=Magnesium-protoporphyrin IX monomethyl ester [oxidative] cyclase, chloroplastic; Short=Mg-protoporphyrin IX monomethyl ester oxidative cyclase; Flags: Precursor && PF02915:Rubrerythrin
FvH4_4g10780	24.6015	20.2824	77.7532	67.3836	169.491	155.794	1.76912	2.83526	1.25e-25	8.89928e-63	2.07e-24	2.12788e-61	- && Q9LK64.1 RecName: Full=ABC transporter C family member 3; Short=ABC transporter ABCC.3; Short=AtABCC3; AltName: Full=ATP-energized glutathione S-conjugate pump 3; AltName: Full=Glutathione S-conjugate-transporting ATPase 3; AltName: Full=Multidrug resistance-associated protein 3 && PF00664:ABC transporter transmembrane region|PF00005:ABC transporter
FvH4_4g04300	1.5584	1.3764	9.66696	8.34478	36.4619	35.0407	2.69503	4.58663	1.32e-25	3.22673e-91	2.17e-24	1.31837e-89	- && C0LGJ1.1 RecName: Full=Probable LRR receptor-like serine/threonine-protein kinase At1g74360; Flags: Precursor && PF13855:Leucine rich repeat|PF08263:Leucine rich repeat N-terminal domain
FvH4_7g04710	49.5481	54.6214	157.788	184.178	187.404	172.276	1.79105	1.76577	1.44e-25	3.21947e-23	2.38e-24	2.92884e-22	- && O49884.1 RecName: Full=60S ribosomal protein L30 && PF01248:Ribosomal protein L7Ae/L30e/S12e/Gadd45 family
FvH4_5g16950	102.194	101.54	28.9613	30.5908	11.4178	13.9034	-1.69828	-3.03216	1.57e-25	1.10742e-52	2.58e-24	2.16183e-51	- && - && -
FvH4_4g07430	53.8981	49.6019	10.5614	11.3776	1.50382	0.564844	-2.16172	-5.63735	1.59e-25	5.35624e-43	2.62e-24	8.46852e-42	- && - && -
FvH4_7g00912	132.137	128.86	354.237	416.975	440.009	512.865	1.63947	1.84637	1.66e-25	3.49473e-30	2.73e-24	4.04517e-29	- && O22342.1 RecName: Full=ADP,ATP carrier protein 1, mitochondrial; AltName: Full=ADP/ATP translocase 1; AltName: Full=Adenine nucleotide translocator 1; Short=ANT 1; Flags: Precursor && PF00153:Mitochondrial carrier protein
FvH4_3g43300	127.722	113.069	30.9583	36.0295	12.8	13.0275	-1.76944	-3.24312	1.73e-25	2.74008e-67	2.84e-24	7.23511e-66	- && - && -
FvH4_7g01650	143.11	141.218	40.6688	44.8875	16.8443	19.2336	-1.65635	-3.00135	1.76e-25	1.66696e-61	2.89e-24	3.87057e-60	- && Q9LY66.1 RecName: Full=50S ribosomal protein L1, chloroplastic; AltName: Full=CL1; Flags: Precursor && PF00687:Ribosomal protein L1p/L10e family
FvH4_3g06420	51.9383	52.7044	155.055	180.501	161.346	170.378	1.7574	1.64249	1.78e-25	7.41472e-21	2.92e-24	6.28618e-20	- && P49211.2 RecName: Full=60S ribosomal protein L32-1 && PF01655:Ribosomal protein L32
FvH4_2g10050	27.78	23.7692	5.61645	5.48371	1.30825	1.16916	-2.13907	-4.39836	2e-25	6.11892e-46	3.28e-24	1.0208e-44	- && - && -
FvH4_6g18390	5.45066	3.48317	25.8658	22.913	51.4644	40.315	2.5281	3.34145	2.04e-25	6.2547e-39	3.34e-24	9.03633e-38	- && Q7TML3.2 RecName: Full=Solute carrier family 35 member F2 && PF06027:Solute carrier family 35
FvH4_7g30650	30.8601	24.7691	4.5913	5.53082	0.696217	1.30752	-2.38165	-4.83429	2.13e-25	1.01987e-39	3.49e-24	1.49948e-38	- && Q84JK8.1 RecName: Full=Probable membrane-associated kinase regulator 6 && -
FvH4_6g52050	45.6154	48.3324	9.90005	11.0793	5.05056	5.05872	-2.08674	-3.23823	2.16e-25	5.03707e-36	3.53e-24	6.73025e-35	- && - && PF08241:Methyltransferase domain
FvH4_4g23093	40.0344	37.2382	9.16915	8.92983	7.05738	6.03285	-2.01788	-2.58158	2.27e-25	4.82465e-27	3.7e-24	5.01837e-26	- && Q94AG2.2 RecName: Full=Somatic embryogenesis receptor kinase 1; Short=AtSERK1; AltName: Full=Somatic embryogenesis receptor-like kinase 1; Flags: Precursor && PF13855:Leucine rich repeat|PF08263:Leucine rich repeat N-terminal domain
FvH4_6g17160	1.18024	0.803663	10.4982	8.71713	26.4409	27.0754	3.35821	4.73887	2.37e-25	1.40214e-57	3.88e-24	3.0348e-56	- && Q9ZSA8.1 RecName: Full=Protein DMR6-LIKE OXYGENASE 1; AltName: Full=2-oxoglutarate (2OG)-Fe(II) oxygenase-like protein DLO1; AltName: Full=Protein SENESCENCE-ASSOCIATED GENE 108; AltName: Full=Salicylate 3-hydroxylase DLO1; Short=S3H DLO1; Short=SA 3-hydroxylase DLO1; Short=Salicylic acid 3-hydroxylase DLO1 && PF03171:2OG-Fe(II) oxygenase superfamily|PF14226:non-haem dioxygenase in morphine …
FvH4_7g08340	75.3582	96.7911	14.2081	20.214	6.72922	5.56058	-2.24571	-3.82696	2.44e-25	7.07233e-57	3.99e-24	1.50281e-55	- && - && PF07819:PGAP1-like protein
FvH4_3g12710	6.64233	7.12021	22.726	21.278	34.1138	36.8056	1.75263	2.34332	2.53e-25	5.75413e-40	4.13e-24	8.50304e-39	- && Q9S7J8.1 RecName: Full=Copper-transporting ATPase RAN1; AltName: Full=Protein HEAVY METAL ATPASE 7; AltName: Full=Protein RESPONSIVE TO ANTAGONIST 1 && PF00403:Heavy-metal-associated domain|PF00122:E1-E2 ATPase|PF00702:haloacid dehalogenase-like hydrolase
FvH4_1g16930	23.3316	21.9751	5.23532	4.54732	1.20484	0.842669	-2.13544	-4.48068	2.57e-25	4.01125e-45	4.19e-24	6.59731e-44	- && Q6WNQ8.1 RecName: Full=Cytochrome P450 81E8 [Medicago truncatula] && PF00067:Cytochrome P450
FvH4_7g30310	25.5926	35.065	112.341	123.943	134.721	151.375	2.03703	2.21528	2.61e-25	2.94849e-26	4.25e-24	2.99204e-25	- && O03982.1 RecName: Full=Heavy metal-associated isoprenylated plant protein 39; Short=AtHIP39; Flags: Precursor && PF00403:Heavy-metal-associated domain
FvH4_4g02220	28.1708	29.8222	7.3329	6.99978	4.69163	4.79794	-1.94063	-2.63374	2.66e-25	4.41301e-31	4.32e-24	5.23825e-30	- && Q9FG89.1 RecName: Full=Photosynthetic NDH subunit of subcomplex B 5, chloroplastic; Short=Protein PnsB5; AltName: Full=NAD(P)H dehydrogenase 18; Flags: Precursor && -
FvH4_6g16160	6.29487	5.4683	21.2105	23.4843	36.0246	37.3555	2.00289	2.61969	2.74e-25	1.77599e-39	4.45e-24	2.60953e-38	- && Q9LFP7.1 RecName: Full=Probable receptor-like protein kinase At5g15080 && PF07714:Protein tyrosine kinase
FvH4_1g03920	61.6567	55.4084	169.949	174.787	248.7	248.915	1.63447	2.06573	2.95e-25	3.61338e-36	4.8e-24	4.84747e-35	- && P38548.1 RecName: Full=GTP-binding nuclear protein Ran/TC4 && PF00071:Ras family
FvH4_1g00690	47.3796	46.9261	13.4781	11.5273	5.68217	6.54401	-1.83926	-2.97106	3.21e-25	4.11603e-45	5.21e-24	6.76487e-44	- && B0JKQ1.1 RecName: Full=Translation initiation factor IF-3 && PF05198:Translation initiation factor IF-3, N-terminal domain|PF00707:Translation initiation factor IF-3, C-terminal domain
FvH4_1g00500	140.092	173.267	37.833	42.4364	23.7616	17.3521	-1.88872	-2.94944	3.3e-25	7.0363e-41	5.35e-24	1.06064e-39	- && - && -
FvH4_6g24120	0.383755	1.06321	52.6695	60.0985	104.224	120.699	6.35162	7.25051	3.33e-25	1.18665e-32	5.39e-24	1.46221e-31	- && O22230.1 RecName: Full=Heat stress transcription factor B-3; Short=AtHsfB3; AltName: Full=AtHsf-05 && PF00447:HSF-type DNA-binding
FvH4_2g24640	1.57576	1.44536	8.71644	11.0495	22.5243	23.293	2.78745	3.90192	3.43e-25	2.06915e-54	5.55e-24	4.20187e-53	- && B0G143.1 RecName: Full=Mitochondrial substrate carrier family protein ucpB; AltName: Full=Solute carrier family 25 member 30 homolog; AltName: Full=Uncoupler protein B && PF00153:Mitochondrial carrier protein
FvH4_5g10200	22.6638	22.0712	66.8366	71.348	108.088	121.538	1.7034	2.33786	3.48e-25	7.21595e-41	5.63e-24	1.08701e-39	- && Q9CAI3.1 RecName: Full=Probable cinnamyl alcohol dehydrogenase 1; Short=AtCAD1 && PF08240:Alcohol dehydrogenase GroES-like domain|PF00107:Zinc-binding dehydrogenase
FvH4_7g06300	14.6435	13.9382	48.5422	49.1842	101.482	104.434	1.85002	2.8271	3.58e-25	2.02858e-54	5.79e-24	4.12968e-53	- && Q8LBZ4.1 RecName: Full=OTU domain-containing protein At3g57810 && PF02338:OTU-like cysteine protease
FvH4_2g33260	0.688777	1.04648	9.2769	11.3833	16.5945	17.339	3.64206	4.25998	3.61e-25	1.43952e-32	5.83e-24	1.7682e-31	- && Q9SZE8.1 RecName: Full=LOB domain-containing protein 39; AltName: Full=ASYMMETRIC LEAVES 2-like protein 41; Short=AS2-like protein 41 && PF03195:Protein of unknown function DUF260
FvH4_4g17490	89.4117	91.0528	15.2139	14.7892	2.01223	1.9435	-2.51252	-5.53252	3.61e-25	1.19074e-29	5.83e-24	1.34617e-28	- && Q8L8Z8.1 RecName: Full=Monothiol glutaredoxin-S2; Short=AtGrxS2; AltName: Full=Protein ROXY 10 && PF00462:Glutaredoxin
FvH4_7g13860	96.6822	113.107	25.5978	29.9629	10.2443	11.1212	-1.84052	-3.31833	3.72e-25	2.36721e-60	6.01e-24	5.32143e-59	- && - && PF03766:Remorin, N-terminal region|PF03763:Remorin, C-terminal region
FvH4_1g12741	0.590968	0.396122	6.1817	5.04335	4.14196	5.10479	3.59077	3.21015	3.82e-25	8.0339e-14	6.15e-24	5.01209e-13	- && Q9FN75.1 RecName: Full=AAA-ATPase At5g17760 && PF14363:Domain associated at C-terminal with AAA|PF00004:ATPase family associated with various cellular activities (AAA)
FvH4_6g27024	0.197803	0.126272	6.73833	6.21842	8.46666	8.42455	5.41125	5.69495	3.86e-25	5.92748e-25	6.22e-24	5.75668e-24	- && Q9SLC3.1 RecName: Full=E3 ubiquitin-protein ligase ATL41; AltName: Full=RING-H2 finger protein ATL41; AltName: Full=RING-type E3 ubiquitin transferase ATL41 && PF13639:Ring finger domain
FvH4_4g36510	0.0562018	0.0753434	10.8208	8.81647	18.1196	15.4796	7.28694	7.96459	3.92e-25	1.65571e-29	6.31e-24	1.861e-28	- && O49561.2 RecName: Full=Gibberellin 2-beta-dioxygenase 8; AltName: Full=GA 2-oxidase 8; AltName: Full=Gibberellin 2-beta-hydroxylase 8; AltName: Full=Gibberellin 2-oxidase 8 && PF14226:non-haem dioxygenase in morphine synthesis N-terminal|PF03171:2OG-Fe(II) oxygenase superfamily
FvH4_6g00700	16.6874	14.4559	3.86351	3.19191	3.38344	2.89469	-2.06615	-2.33108	4.27e-25	2.45709e-24	6.87e-24	2.3252e-23	- && Q3E9A4.3 RecName: Full=Probable glycosyltransferase At5g20260 && PF03016:Exostosin family
FvH4_2g14470	2.2933	2.19341	18.5841	14.5075	13.3943	9.21467	2.95908	2.3128	4.39e-25	1.23508e-09	7.06e-24	5.93678e-09	- && P16273.2 RecName: Full=Pathogen-related protein && -
FvH4_3g26210	0.460018	0.312459	4.82665	5.12262	2.41812	1.96184	3.77143	2.48609	4.45e-25	6.48568e-06	7.16e-24	2.24702e-05	- && - && -
FvH4_1g01030	175.473	169.597	55.1584	55.7829	25.0844	24.3791	-1.56098	-2.82437	4.5e-25	4.08244e-64	7.23e-24	1.00291e-62	- && P48627.1 RecName: Full=Omega-6 fatty acid desaturase, chloroplastic; Flags: Precursor && PF00487:Fatty acid desaturase
FvH4_6g54190	55.2049	50.8978	149.186	156.121	153.563	188.2	1.60106	1.66558	5.37e-25	5.71014e-21	8.62e-24	4.85519e-20	- && Q9FMU6.1 RecName: Full=Mitochondrial phosphate carrier protein 3, mitochondrial; AltName: Full=Mitochondrial phosphate transporter 3; Short=MPT3; AltName: Full=Phosphate transporter 3;1; Flags: Precursor && PF00153:Mitochondrial carrier protein
FvH4_4g32760	376.584	589.258	102.562	110.88	17.2468	18.9306	-2.1016	-4.76057	5.84e-25	1.64392e-100	9.36e-24	7.62653e-99	- && Q9SSK7.1 RecName: Full=MLP-like protein 34 && PF00407:Pathogenesis-related protein Bet v I family
FvH4_5g38830	0.765192	0.649678	10.3061	9.23102	18.4355	12.9173	3.86709	4.452	5.92e-25	3.2651e-28	9.48e-24	3.52367e-27	- && - && -
FvH4_6g40590	18.4319	16.3831	3.44233	2.95573	0.220302	0.595776	-2.36788	-5.46744	5.97e-25	6.97085e-35	9.55e-24	9.05938e-34	- && Q9SU13.1 RecName: Full=Fasciclin-like arabinogalactan protein 2; Flags: Precursor && PF02469:Fasciclin domain
FvH4_7g04150	3.02889	2.10148	13.4986	13.8599	11.592	11.6457	2.49434	2.15933	5.99e-25	9.26729e-14	9.58e-24	5.75843e-13	- && P93604.1 RecName: Full=Rust resistance kinase Lr10; AltName: Full=Probable receptor-like serine/threonine-protein kinase LRK10; Flags: Precursor && PF00069:Protein kinase domain|PF13947:Wall-associated receptor kinase galacturonan-binding
FvH4_3g06620	0.6035	1.04876	9.94943	9.71908	3.05485	4.23663	3.63889	2.1143	6.89e-25	0.000203958	1.1e-23	0.000582175	- && Q9C7N5.1 RecName: Full=GDSL esterase/lipase At1g29660; AltName: Full=Apoplastic EDS1-dependent protein 3; AltName: Full=Extracellular lipase At1g29660; Flags: Precursor && PF00657:GDSL-like Lipase/Acylhydrolase
FvH4_5g22520	12.5762	13.3975	3.46807	3.23592	0.96078	0.733391	-1.87806	-3.95507	7.02e-25	2.72681e-54	1.12e-23	5.52695e-53	- && Q8LPK2.3 RecName: Full=ABC transporter B family member 2; Short=ABC transporter ABCB.2; Short=AtABCB2; AltName: Full=Multidrug resistance protein 2; AltName: Full=P-glycoprotein 2; Flags: Precursor && PF00005:ABC transporter|PF00664:ABC transporter transmembrane region
FvH4_3g23080	0.188054	0.360147	5.45716	7.83511	25.4662	30.9766	4.66029	6.64489	7.08e-25	2.27114e-63	1.13e-23	5.49247e-62	- && O65451.1 RecName: Full=Probable F-box protein At4g22030 && PF14476:Petal formation-expressed
FvH4_2g11590	36.846	37.1563	9.4372	8.738	2.90526	3.39495	-1.94964	-3.57906	7.12e-25	2.06951e-44	1.14e-23	3.35867e-43	- && Q9MA79.1 RecName: Full=Fructose-1,6-bisphosphatase, cytosolic; Short=FBPase; AltName: Full=D-fructose-1,6-bisphosphate 1-phosphohydrolase && PF00316:Fructose-1-6-bisphosphatase
FvH4_4g25460	3.17488	1.95367	19.3064	23.6433	11.126	16.5447	3.14929	2.41215	7.49e-25	5.66572e-09	1.19e-23	2.58318e-08	- && - && -
FvH4_7g16990	0	0.100384	23.6428	24.1219	106.079	102.826	8.89438	10.9246	7.72e-25	2.31546e-37	1.23e-23	3.20981e-36	- && Q9S9K9.1 RecName: Full=Transcription factor MYB3; AltName: Full=Myb-related protein 3; Short=AtMYB3 && PF00249:Myb-like DNA-binding domain
FvH4_2g24610	0.704083	0.104876	34.6157	29.3498	90.8818	89.4326	6.43368	7.83303	8.58e-25	2.56766e-38	1.37e-23	3.63957e-37	- && - && -
FvH4_4g22060	7.25945	5.42742	0.524015	0.678593	0.67269	0.241182	-3.32211	-3.79646	9.89e-25	4.8902e-17	1.57e-23	3.57688e-16	- && Q3UDW8.2 RecName: Full=Heparan-alpha-glucosaminide N-acetyltransferase; AltName: Full=Transmembrane protein 76 && -
FvH4_6g07900	23.8324	22.8653	4.54494	4.06416	1.21504	0.864712	-2.36338	-4.50154	1.01e-24	1.09855e-33	1.61e-23	1.38368e-32	- && O23403.1 RecName: Full=PsbP domain-containing protein 1, chloroplastic; AltName: Full=OEC23-like protein 3; AltName: Full=PsbP-related thylakoid lumenal protein 1; Flags: Precursor && PF01789:PsbP
FvH4_2g22500	1.95976	2.8277	13.0751	15.0038	50.3911	69.0423	2.62475	4.61528	1.04e-24	4.59405e-78	1.65e-23	1.4737e-76	- && Q3EBR6.2 RecName: Full=Phospholipase A1-Igamma2, chloroplastic; Flags: Precursor && PF01764:Lipase (class 3)
FvH4_5g00330	47.5517	39.5158	9.60287	11.1085	3.45947	2.19617	-1.99523	-3.95876	1.06e-24	6.10172e-50	1.68e-23	1.1287e-48	- && Q8H1Q1.1 RecName: Full=Thylakoid lumenal protein TL20.3, chloroplastic; Flags: Precursor && PF00805:Pentapeptide repeats (8 copies)
FvH4_3g03370	0.0889368	0.302043	4.54008	4.32306	6.95022	6.91853	4.55153	5.10165	1.06e-24	2.6433e-28	1.69e-23	2.86591e-27	- && Q9ZT07.3 RecName: Full=G-type lectin S-receptor-like serine/threonine-protein kinase RKS1; AltName: Full=Receptor-like protein kinase 1; Flags: Precursor && PF08276:PAN-like domain|PF07714:Protein tyrosine kinase|PF11883:Domain of unknown function (DUF3403)|PF00954:S-locus glycoprotein domain|PF01453:D-mannose binding lectin
FvH4_5g00870	0.769423	1.21813	8.46522	8.08234	36.0926	41.8418	3.12667	5.26302	1.15e-24	3.7125e-87	1.82e-23	1.38337e-85	- && Q9LNA5.1 RecName: Full=ACT domain-containing protein ACR8; AltName: Full=Protein ACT DOMAIN REPEATS 8 && PF01842:ACT domain
FvH4_6g15170	12.9003	14.951	46.3613	42.275	42.271	60.2	1.74571	1.85742	1.16e-24	1.43064e-18	1.83e-23	1.10876e-17	- && Q9XF97.1 RecName: Full=60S ribosomal protein L4; AltName: Full=L1 && PF00573:Ribosomal protein L4/L1 family|PF14374:60S ribosomal protein L4 C-terminal domain
FvH4_3g38280	64.8562	82.8194	19.0278	20.0261	12.7396	15.2359	-1.84279	-2.42277	1.18e-24	1.16711e-32	1.87e-23	1.4389e-31	- && Q9SDI4.1 RecName: Full=Probable anion transporter 1, chloroplastic; AltName: Full=Phosphate transporter 4;1; Flags: Precursor && PF07690:Major Facilitator Superfamily
FvH4_6g28580	71.0866	60.6854	16.9166	15.7552	7.05335	4.54162	-1.93577	-3.52223	1.18e-24	4.09195e-42	1.87e-23	6.36589e-41	- && Q8H0W0.1 RecName: Full=Protein LOW PSII ACCUMULATION 3, chloroplastic; Flags: Precursor && PF09353:Domain of unknown function (DUF1995)
FvH4_1g22260	31.0276	31.2647	6.98577	5.21108	1.9529	2.20057	-2.27687	-3.93148	1.22e-24	2.37361e-39	1.92e-23	3.46359e-38	- && - && -
FvH4_6g32450	7.79618	6.42908	30.9515	24.9976	25.572	22.011	2.05227	1.72074	1.24e-24	8.65721e-15	1.95e-23	5.65072e-14	- && Q8LAL2.2 RecName: Full=Auxin-responsive protein IAA26; AltName: Full=Indoleacetic acid-induced protein 26; AltName: Full=Phytochrome-associated protein 1 && PF02309:AUX/IAA family
FvH4_2g07950	17.7515	18.0612	4.40136	3.62977	1.7464	2.00181	-2.08101	-3.28061	1.29e-24	1.1138e-36	2.04e-23	1.50898e-35	- && Q9XIA4.1 RecName: Full=Cytochrome c biogenesis protein CCS1, chloroplastic; AltName: Full=C-type cytochrome synthesis protein 1; Flags: Precursor && PF05140:ResB-like family
FvH4_4g30431	18.8793	17.6318	3.5998	2.97683	0.198382	0.782393	-2.39693	-5.27823	1.44e-24	2.06501e-32	2.27e-23	2.52584e-31	- && Q9FF10.1 RecName: Full=Heparanase-like protein 1; Flags: Precursor && PF03662:Glycosyl hydrolase family 79, N-terminal domain
FvH4_1g15590	0	0	77.3547	78.1824	921.723	998.415	14.8506	18.3785	1.48e-24	9.78677e-37	2.33e-23	1.32668e-35	- && O23181.2 RecName: Full=Patatin-like protein 3; Short=AtPLP3; AltName: Full=Patatin-related phospholipase A IIbeta; Short=pPLAIIb; AltName: Full=Phospholipase A IVC; Short=AtPLAIVC && PF01734:Patatin-like phospholipase
novel.10	0.162169	0.0869606	6.8462	10.2046	8.52454	12.4232	6.19405	6.39036	1.55e-24	4.95525e-24	2.44e-23	4.63838e-23	- && O94631.1 RecName: Full=rRNA methyltransferase 1, mitochondrial; AltName: Full=21S rRNA (guanosine-2'-O)-methyltransferase; AltName: Full=Mitochondrial large ribosomal RNA ribose methylase; Flags: Precursor && PF08032:RNA 2'-O ribose methyltransferase substrate binding|PF00588:SpoU rRNA Methylase family
FvH4_6g03420	36.0923	34.2014	95.5949	98.4928	77.3417	83.6925	1.54143	1.17389	1.55e-24	6.41031e-13	2.44e-23	3.80938e-12	- && Q9FV46.1 RecName: Full=Zeta-carotene desaturase, chloroplastic/chromoplastic; AltName: Full=9,9'-di-cis-zeta-carotene desaturase; AltName: Full=Carotene 7,8-desaturase; Flags: Precursor && -
FvH4_6g40150	3489.26	3947.09	962.493	1203.98	232.997	320.304	-1.70271	-3.77004	1.59e-24	1.08466e-92	2.51e-23	4.52699e-91	- && P27522.1 RecName: Full=Chlorophyll a-b binding protein 8, chloroplastic; AltName: Full=LHCI type III CAB-8; Flags: Precursor && PF00504:Chlorophyll A-B binding protein
FvH4_5g23050	107.214	110.902	28.8626	33.8239	14.9607	13.6847	-1.72254	-2.9499	1.6e-24	1.42567e-55	2.51e-23	2.95133e-54	- && Q9FVR6.1 RecName: Full=Uncharacterized protein At1g32220, chloroplastic; Flags: Precursor && PF01370:NAD dependent epimerase/dehydratase family
FvH4_3g31870	56.9551	66.3541	15.2698	16.5377	8.8514	8.63938	-1.87878	-2.83924	1.63e-24	1.11827e-38	2.56e-23	1.60168e-37	- && Q8L8B8.1 RecName: Full=Cytokinin riboside 5'-monophosphate phosphoribohydrolase LOG3; AltName: Full=Protein LONELY GUY 3 && PF03641:Possible lysine decarboxylase
FvH4_6g23260	11.1788	11.5005	36.0842	34.4692	47.9966	44.2739	1.71324	2.00253	1.67e-24	1.98046e-28	2.62e-23	2.1583e-27	- && Q6NMM8.1 RecName: Full=Probable glucuronoxylan glucuronosyltransferase F8H; AltName: Full=FRA8 homolog; AltName: Full=Protein FRAGILE FIBER 8 homolog && PF03016:Exostosin family
FvH4_1g15230	0.0507829	0.0113465	4.37297	3.93832	1.15676	1.22826	7.18737	5.27608	1.72e-24	2.93736e-09	2.7e-23	1.37393e-08	- && Q9FKZ1.1 RecName: Full=Probable disease resistance protein At5g66900 && PF00931:NB-ARC domain|PF14227:gag-polypeptide of LTR copia-type|PF05659:Arabidopsis broad-spectrum mildew resistance protein RPW8
FvH4_5g23870	53.1801	57.2841	14.8212	12.4967	7.14689	3.83488	-1.93992	-3.34472	1.77e-24	8.98811e-35	2.77e-23	1.1655e-33	- && O49668.1 RecName: Full=Protein PAM68, chloroplastic; AltName: Full=PHOTOSYNTHESIS AFFECTED MUTANT 68; Flags: Precursor && PF11947:Protein of unknown function (DUF3464)
FvH4_4g16950	71.6571	62.6879	20.8524	18.5674	3.69995	3.50452	-1.69303	-4.24235	1.83e-24	6.08852e-101	2.87e-23	2.85303e-99	- && O78328.1 RecName: Full=Probable 1-deoxy-D-xylulose-5-phosphate synthase, chloroplastic; Short=1-deoxyxylulose-5-phosphate synthase; Short=DXP synthase; Short=DXPS; AltName: Full=CapTKT2; Flags: Precursor && PF02780:Transketolase, C-terminal domain|PF13292:1-deoxy-D-xylulose-5-phosphate synthase|PF02779:Transketolase, pyrimidine binding domain
FvH4_3g03950	88.561	94.8814	23.3202	23.758	10.64	11.7199	-1.88617	-3.05975	1.85e-24	6.74296e-39	2.89e-23	9.71162e-38	- && O02414.1 RecName: Full=Dynein light chain LC6, flagellar outer arm && PF01221:Dynein light chain type 1
FvH4_4g32880	37.8657	36.7143	9.68898	9.22636	5.16729	4.89098	-1.90317	-2.91167	1.87e-24	1.57825e-35	2.92e-23	2.07777e-34	- && Q9LDA9.1 RecName: Full=CRS2-associated factor 2, chloroplastic; AltName: Full=Chloroplastic group IIA intron splicing facilitator CRS2-associated factor 2; Flags: Precursor && PF01985:CRS1 / YhbY (CRM) domain
FvH4_7g07240	0.363474	0.477715	4.98521	6.38687	33.1925	37.402	3.82766	6.36159	2.03e-24	1.50011e-94	3.17e-23	6.38686e-93	- && Q9ZRF1.1 RecName: Full=Probable mannitol dehydrogenase; AltName: Full=NAD-dependent mannitol dehydrogenase && PF08240:Alcohol dehydrogenase GroES-like domain|PF00107:Zinc-binding dehydrogenase
FvH4_2g24170	215.921	170.616	53.6819	51.7368	16.7831	20.9234	-1.7984	-3.38186	2.03e-24	2.97132e-58	3.17e-23	6.51591e-57	- && - && -
FvH4_4g01950	23.8883	30.4883	5.05125	5.76945	2.17636	1.53985	-2.25326	-3.88596	2.04e-24	2.36026e-37	3.19e-23	3.26802e-36	- && - && -
FvH4_2g27760	0.405723	0.305351	4.84689	5.71827	16.3134	15.979	3.97605	5.49052	2.05e-24	4.01928e-54	3.2e-23	8.11135e-53	- && Q9ZU50.2 RecName: Full=Amino-acid permease BAT1; AltName: Full=Bidirectional amino acid transporter 1; AltName: Full=GABA permease; Short=AtGABP && PF13520:Amino acid permease
FvH4_2g18770	366.068	460.99	109.345	107.349	32.2469	35.0151	-1.85639	-3.643	2.23e-24	1.69971e-60	3.47e-23	3.84689e-59	- && Q9FLP6.1 RecName: Full=Small ubiquitin-related modifier 2; Short=AtSUMO2 && PF11976:Ubiquitin-2 like Rad60 SUMO-like
FvH4_1g17840	3.48894	4.21084	18.0143	19.8976	26.3864	35.0316	2.37419	2.97211	2.27e-24	1.80102e-30	3.53e-23	2.10774e-29	- && - && -
FvH4_5g14970	23.7355	18.5999	4.08686	2.48225	0.927788	0.454543	-2.61247	-4.94009	2.29e-24	5.56897e-42	3.57e-23	8.62913e-41	- && P81392.1 RecName: Full=Myb-related protein 306 && -
FvH4_4g27590	1.51778	1.25475	11.8298	12.2402	23.0707	27.8695	3.19746	4.18038	2.57e-24	4.33121e-40	3.99e-23	6.41256e-39	- && Q8L7U7.1 RecName: Full=ACD11 homolog protein; AltName: Full=Probable ceramide-1-phosphate transfer protein && PF08718:Glycolipid transfer protein (GLTP)
FvH4_7g05940	17.6979	20.5532	78.8596	82.9776	193.244	206.696	2.15594	3.36312	2.66e-24	1.57722e-58	4.13e-23	3.46854e-57	- && - && -
FvH4_7g31700	4.47943	3.72672	17.3204	16.2377	29.1938	25.5978	2.1092	2.71835	2.71e-24	9.73589e-35	4.21e-23	1.26106e-33	- && - && PF06203:CCT motif
FvH4_2g15570	15.266	16.0081	45.6588	46.2405	135.849	137.106	1.63108	3.10361	2.71e-24	9.55116e-83	4.21e-23	3.30516e-81	- && Q5Z8P0.1 RecName: Full=Probable protein phosphatase 2C 60; Short=OsPP2C60 && PF00481:Protein phosphatase 2C
FvH4_1g00370	51.9267	61.3267	179.044	170.858	174.681	172.699	1.70306	1.59493	2.74e-24	6.89416e-19	4.24e-23	5.41511e-18	- && Q9SS17.1 RecName: Full=40S ribosomal protein S24-1 && PF01282:Ribosomal protein S24e
FvH4_4g37000	30.4945	26.8522	87.2675	82.3021	78.2145	77.3338	1.64028	1.4176	2.77e-24	2.68012e-16	4.29e-23	1.89143e-15	- && Q0WPR4.2 RecName: Full=Serine carboxypeptidase-like 34; Flags: Precursor && PF00450:Serine carboxypeptidase
FvH4_5g12920	7.16538	6.73941	23.921	21.0267	30.9743	30.0737	1.76875	2.11253	2.8e-24	1.29988e-31	4.33e-23	1.5645e-30	- && Q9SX33.1 RecName: Full=Putative phospholipid-transporting ATPase 9; Short=AtALA9; AltName: Full=Aminophospholipid flippase 9 && PF16212:Phospholipid-translocating P-type ATPase C-terminal|PF12710:haloacid dehalogenase-like hydrolase|PF16209:Phospholipid-translocating ATPase N-terminal|PF00122:E1-E2 ATPase
FvH4_3g02660	9.79878	8.81266	33.8523	34.6127	81.9471	88.0673	1.95598	3.16994	2.8e-24	5.93675e-61	4.34e-23	1.35816e-59	- && Q8GUN6.1 RecName: Full=Chaperone protein dnaJ 50; Short=AtDjC50; Short=AtJ50 && PF00226:DnaJ domain
FvH4_7g17790	7.79527	6.76062	1.06255	0.961304	0.433155	0.325391	-2.7701	-4.27649	2.82e-24	2.37602e-24	4.36e-23	2.25123e-23	- && Q700E4.1 RecName: Full=Transcription factor bHLH67; AltName: Full=Basic helix-loop-helix protein 67; Short=AtbHLH67; Short=bHLH 67; AltName: Full=Transcription factor EN 11; AltName: Full=bHLH transcription factor bHLH067 && PF00010:Helix-loop-helix DNA-binding domain
FvH4_6g20840	0.743361	0.881	5.98013	5.84133	26.928	25.8442	2.93691	4.99685	2.83e-24	3.21426e-89	4.37e-23	1.26234e-87	- && Q38870.1 RecName: Full=Calcium-dependent protein kinase 2; AltName: Full=Calmodulin-domain protein kinase CDPK isoform 2 && PF00069:Protein kinase domain|PF13499:EF-hand domain pair
FvH4_5g39200	114.09	102.472	329.133	325.245	658.542	759.075	1.67169	2.68878	2.83e-24	4.78643e-53	4.38e-23	9.43871e-52	- && Q9SI15.1 RecName: Full=bZIP transcription factor 2; Short=AtbZIP2; AltName: Full=G-box-binding factor 5; AltName: Full=Protein FLORAL TRANSITION AT THE MERISTEM 3 && PF00170:bZIP transcription factor
FvH4_4g19660	19.856	25.9967	5.63459	4.93206	2.29368	2.82941	-2.04182	-3.18626	3.1e-24	2.22843e-39	4.78e-23	3.25583e-38	- && Q8RWG2.1 RecName: Full=Protein high chlorophyll fluorescent 107; Flags: Precursor && -
FvH4_4g00310	58.7559	53.5894	152.936	169.5	302.281	382.724	1.59742	2.58632	3.12e-24	1.042e-48	4.8e-23	1.86814e-47	- && Q56WD9.2 RecName: Full=3-ketoacyl-CoA thiolase 2, peroxisomal; AltName: Full=Acetyl-CoA acyltransferase 2; AltName: Full=Beta-ketothiolase 2; AltName: Full=Peroxisomal 3-oxoacyl-CoA thiolase 2; AltName: Full=Peroxisome defective protein 1; Flags: Precursor && PF00108:Thiolase, N-terminal domain|PF02803:Thiolase, C-terminal domain
FvH4_3g01360	27.5775	24.4051	75.7294	77.6237	79.2156	91.6637	1.63711	1.6949	3.14e-24	2.71916e-21	4.83e-23	2.34109e-20	- && Q41141.1 RecName: Full=Pyrophosphate--fructose 6-phosphate 1-phosphotransferase subunit beta; Short=PFP; AltName: Full=6-phosphofructokinase, pyrophosphate dependent; AltName: Full=PPi-PFK; AltName: Full=Pyrophosphate-dependent 6-phosphofructose-1-kinase && PF00365:Phosphofructokinase
FvH4_2g03581	109.069	143.471	26.6826	24.0984	3.81322	4.80232	-2.23857	-4.90171	3.3e-24	1.78792e-45	5.08e-23	2.9573e-44	- && - && -
[truncated: 9,148 more rows]

## Sheet: Supplemental Data set S2
Supplemental Data set S2. ​​DEGs meeting the criteria of |log2FoldChange| > 3 and FPKM of CK> 0​
[truncated: 1,040 more rows]

## Sheet: Supplemental Data set S3
Supplemental Data set S3.​​Transcription factors meeting the criteria of |log2FoldChange| > 3 and FPKM FPKM of CK> 0​
[truncated: 47 more rows]

[truncated: 4 more sheets: Supplemental Data set S4, Supplemental Data set S5, Supplemental Data set S6, Supplemental Data set S7]
